# Supplementary material for: The Stability of Ribosome Biogenesis Factor WBSCR22 Is Regulated by Interaction with TRMT112 via Ubiquitin-Proteasome Pathway
Source: PLoS One. 2015 Jul 27;10(7):e0133841. doi: 10.1371/journal.pone.0133841 (PMC4516353; doi:10.1371/journal.pone.0133841)
Supplement: S1 Table — (XLS) [file pone.0133841.s003.xls]

## Sheet: proteinGroups
Protein Ids	Majority protein IDs	Peptide counts (all)	Peptide counts (razor+unique)	Peptide counts (unique)	Protein names	Gene names	Fasta headers	Proteins	Peptides	Razor + unique peptides	Unique peptides	Sequence coverage [%]	Unique + razor sequence coverage [%]	Unique sequence coverage [%]	Mol. weight [kDa]	Sequence length	Sequence lengths	PEP	Ratio H/L	Ratio H/L normalized	Ratio H/L variability [%]	Ratio H/L count	Intensity	Intensity L	Intensity H	Only identified by site	Reverse	Contaminant
Q9UI30;F5GX77;F5GYQ2	Q9UI30;F5GX77;F5GYQ2	7;5;4	7;5;4	7;5;4	tRNA methyltransferase 112 homolog	TRMT112	>sp|Q9UI30|TR112_HUMAN tRNA methyltransferase 112 homolog OS=Homo sapiens GN=TRMT112 PE=1 SV=1;>tr|F5GX77|F5GX77_HUMAN tRNA methyltransferase 112 homolog OS=Homo sapiens GN=TRMT112 PE=4 SV=1;>tr|F5GYQ2|F5GYQ2_HUMAN tRNA methyltransferase 112 homolog OS=Hom	3	7	7	7	77.6	77.6	77.6	14.199	125	125;106;81	6.0466e-156	21.495	17.584	60.729	32	790850000	35651000	755200000
C9K060;O43709;O43709-2;E9PCQ7;F8WD67;H7C170;F8WD87;H7C0G4;B3KR83;F2Z3D9	C9K060;O43709	9;9;2;2;2;2;2;2;1;1	9;9;2;2;2;2;2;2;1;1	9;9;2;2;2;2;2;2;1;1	Uncharacterized methyltransferase WBSCR22	WBSCR22	>tr|C9K060|C9K060_HUMAN Uncharacterized methyltransferase WBSCR22 OS=Homo sapiens GN=WBSCR22 PE=4 SV=1;>sp|O43709|WBS22_HUMAN Uncharacterized methyltransferase WBSCR22 OS=Homo sapiens GN=WBSCR22 PE=1 SV=2	10	9	9	9	37.6	37.6	37.6	33.845	298	298;281;220;140;140;128;100;65;123;29	2.2997e-73	16.835	15.457	38.982	15	72454000	3255200	69198000
Q07021	Q07021	4	4	4	Complement component 1 Q subcomponent-binding protein, mitochondrial	C1QBP	>sp|Q07021|C1QBP_HUMAN Complement component 1 Q subcomponent-binding protein, mitochondrial OS=Homo sapiens GN=C1QBP PE=1 SV=1	1	4	4	4	20.9	20.9	20.9	31.362	282	282	4.0418e-42	5.9645	4.7632	23.892	11	15362000	2200300	13161000
P61513;E9PEL3;C9J4Z3;G5E9R3	P61513;E9PEL3;C9J4Z3;G5E9R3	3;2;2;2	3;2;2;2	3;2;2;2	60S ribosomal protein L37a	RPL37A	>sp|P61513|RL37A_HUMAN 60S ribosomal protein L37a OS=Homo sapiens GN=RPL37A PE=1 SV=2;>tr|E9PEL3|E9PEL3_HUMAN 60S ribosomal protein L37a OS=Homo sapiens GN=RPL37A PE=4 SV=1;>tr|C9J4Z3|C9J4Z3_HUMAN 60S ribosomal protein L37a OS=Homo sapiens GN=RPL37A PE=4 S	4	3	3	3	37	37	37	10.275	92	92;75;68;58	1.3604e-21	2.0988	2.0737	11.877	8	3703200	1235000	2468200
P62841	P62841	4	4	4	40S ribosomal protein S15	RPS15	>sp|P62841|RS15_HUMAN 40S ribosomal protein S15 OS=Homo sapiens GN=RPS15 PE=1 SV=2	1	4	4	4	40.7	40.7	40.7	17.04	145	145	2.6942e-07	2.0689	1.9409	13.382	9	10658000	3174400	7483200
P63220;Q8WVC2;Q9BYK1;Q13666;Q9BYK2	P63220;Q8WVC2;Q9BYK1	6;6;3;1;1	6;6;3;1;1	6;6;3;1;1	40S ribosomal protein S21	RPS21	>sp|P63220|RS21_HUMAN 40S ribosomal protein S21 OS=Homo sapiens GN=RPS21 PE=1 SV=1;>tr|Q8WVC2|Q8WVC2_HUMAN 40S ribosomal protein S21 OS=Homo sapiens GN=RPS21 PE=2 SV=1;>tr|Q9BYK1|Q9BYK1_HUMAN 40S ribosomal protein S21 OS=Homo sapiens GN=RPS21 PE=2 SV=1	5	6	6	6	67.5	67.5	67.5	9.1113	83	83;81;90;97;66	5.2097e-24	2.238	1.8271	21.882	15	14047000	4262700	9783800
P46778;G3V1B3	P46778;G3V1B3	2;2	2;2	2;2	60S ribosomal protein L21	RPL21	>sp|P46778|RL21_HUMAN 60S ribosomal protein L21 OS=Homo sapiens GN=RPL21 PE=1 SV=2;>tr|G3V1B3|G3V1B3_HUMAN 60S ribosomal protein L21 OS=Homo sapiens GN=RPL21 PE=4 SV=1	2	2	2	2	14.4	14.4	14.4	18.565	160	160;87	4.103e-11	2.0009	1.8115	19.035	6	4698800	1424300	3274500
P42766;F2Z388;H0Y3A0	P42766;F2Z388;H0Y3A0	3;2;2	3;2;2	3;2;2	60S ribosomal protein L35	RPL35	>sp|P42766|RL35_HUMAN 60S ribosomal protein L35 OS=Homo sapiens GN=RPL35 PE=1 SV=2;>tr|F2Z388|F2Z388_HUMAN 60S ribosomal protein L35 OS=Homo sapiens GN=RPL35 PE=3 SV=1;>tr|H0Y3A0|H0Y3A0_HUMAN 60S ribosomal protein L35 (Fragment) OS=Homo sapiens GN=RPL35 PE	3	3	3	3	20.3	20.3	20.3	14.551	123	123;96;96	5.1389e-35	1.897	1.7823	121.61	6	3274900	1113600	2161300
P46776;E9PLL6;E9PJD9;E9PLX7	P46776;E9PLL6;E9PJD9;E9PLX7	2;2;2;1	2;2;2;1	2;2;2;1	60S ribosomal protein L27a	RPL27A	>sp|P46776|RL27A_HUMAN 60S ribosomal protein L27a OS=Homo sapiens GN=RPL27A PE=1 SV=2;>tr|E9PLL6|E9PLL6_HUMAN 60S ribosomal protein L27a OS=Homo sapiens GN=RPL27A PE=3 SV=1;>tr|E9PJD9|E9PJD9_HUMAN 60S ribosomal protein L27a OS=Homo sapiens GN=RPL27A PE=3 S	4	2	2	2	14.2	14.2	14.2	16.561	148	148;108;91;113	5.1719e-09	2.0722	1.7421	17.963	4	4549500	1433900	3115500
P27635;F8W7C6;Q96L21;H7C2C5;H7C123;A6QRI9;B8A6G2	P27635;F8W7C6;Q96L21;H7C2C5;H7C123	3;3;2;2;2;1;1	3;3;2;2;2;1;1	3;3;2;2;2;1;1	60S ribosomal protein L10;60S ribosomal protein L10-like	RPL10;RPL10L	>sp|P27635|RL10_HUMAN 60S ribosomal protein L10 OS=Homo sapiens GN=RPL10 PE=1 SV=4;>tr|F8W7C6|F8W7C6_HUMAN 60S ribosomal protein L10 OS=Homo sapiens GN=RPL10 PE=4 SV=1;>sp|Q96L21|RL10L_HUMAN 60S ribosomal protein L10-like OS=Homo sapiens GN=RPL10L PE=1 SV=	7	3	3	3	14	14	14	24.604	214	214;163;214;131;91;181;108	2.0252e-06	2.0423	1.7371	15.168	6	2158600	698020	1460600
P62701;P22090;Q8TD47;C9JEH7;A6NH36;C9JQ55	P62701;P22090;Q8TD47;C9JEH7	10;5;5;5;3;2	10;5;5;5;3;2	10;5;5;5;3;2	40S ribosomal protein S4, X isoform;40S ribosomal protein S4, Y isoform 1;40S ribosomal protein S4, Y isoform 2	RPS4X;RPS4Y1;RPS4Y2	>sp|P62701|RS4X_HUMAN 40S ribosomal protein S4, X isoform OS=Homo sapiens GN=RPS4X PE=1 SV=2;>sp|P22090|RS4Y1_HUMAN 40S ribosomal protein S4, Y isoform 1 OS=Homo sapiens GN=RPS4Y1 PE=2 SV=2;>sp|Q8TD47|RS4Y2_HUMAN 40S ribosomal protein S4, Y isoform 2 OS=Ho	6	10	10	10	42.2	42.2	42.2	29.597	263	263;263;263;262;122;273	1.645e-47	2.0433	1.7238	19.89	21	16537000	5338900	11198000
P08865;C9J9K3;A6NE09;C9JQR9	P08865;C9J9K3;A6NE09	8;8;6;2	8;8;6;2	8;8;6;2	40S ribosomal protein SA	RPSA	>sp|P08865|RSSA_HUMAN 40S ribosomal protein SA OS=Homo sapiens GN=RPSA PE=1 SV=4;>tr|C9J9K3|C9J9K3_HUMAN 40S ribosomal protein SA (Fragment) OS=Homo sapiens GN=RPSA PE=3 SV=1;>tr|A6NE09|A6NE09_HUMAN Protein RPSAP58 OS=Homo sapiens GN=RPSAP58 PE=3 SV=1	4	8	8	8	45.8	45.8	45.8	32.854	295	295;264;295;73	2.4314e-90	2.0321	1.7015	10.882	18	48743000	16317000	32426000
P83731;C9JNW5;C9JXB8	P83731;C9JNW5;C9JXB8	4;4;4	4;4;4	4;4;4	60S ribosomal protein L24	RPL24	>sp|P83731|RL24_HUMAN 60S ribosomal protein L24 OS=Homo sapiens GN=RPL24 PE=1 SV=1;>tr|C9JNW5|C9JNW5_HUMAN 60S ribosomal protein L24 OS=Homo sapiens GN=RPL24 PE=4 SV=1;>tr|C9JXB8|C9JXB8_HUMAN 60S ribosomal protein L24 OS=Homo sapiens GN=RPL24 PE=4 SV=1	3	4	4	4	24.2	24.2	24.2	17.779	157	157;150;121	2.8106e-14	1.7526	1.6947	121.15	9	4414400	1501500	2912800
P62857	P62857	4	4	4	40S ribosomal protein S28	RPS28	>sp|P62857|RS28_HUMAN 40S ribosomal protein S28 OS=Homo sapiens GN=RPS28 PE=1 SV=1	1	4	4	4	56.5	56.5	56.5	7.8409	69	69	7.5599e-21	1.9233	1.6944	9.5692	10	18853000	6262900	12591000
P84098	P84098	5	5	5	60S ribosomal protein L19	RPL19	>sp|P84098|RL19_HUMAN 60S ribosomal protein L19 OS=Homo sapiens GN=RPL19 PE=1 SV=1	1	5	5	5	26.5	26.5	26.5	23.466	196	196	5.627e-24	1.98	1.6901	9.6982	11	10394000	3507000	6886900
P46777;B3KTM6;Q5T7N0	P46777;B3KTM6	7;6;1	7;6;1	7;6;1	60S ribosomal protein L5	RPL5	>sp|P46777|RL5_HUMAN 60S ribosomal protein L5 OS=Homo sapiens GN=RPL5 PE=1 SV=3;>tr|B3KTM6|B3KTM6_HUMAN 60S ribosomal protein L5 OS=Homo sapiens GN=RPL5 PE=2 SV=1	3	7	7	7	26.6	26.6	26.6	34.362	297	297;247;126	2.9018e-15	1.9779	1.685	28.48	14	8049400	2441200	5608200
P67809;E7ETA0;H0Y449;C9J5V9;Q9Y2T7	P67809;E7ETA0;H0Y449;C9J5V9	13;12;11;7;4	13;12;11;7;4	8;7;8;5;0	Nuclease-sensitive element-binding protein 1	YBX1	>sp|P67809|YBOX1_HUMAN Nuclease-sensitive element-binding protein 1 OS=Homo sapiens GN=YBX1 PE=1 SV=3;>tr|E7ETA0|E7ETA0_HUMAN Nuclease-sensitive element-binding protein 1 OS=Homo sapiens GN=YBX1 PE=4 SV=1;>tr|H0Y449|H0Y449_HUMAN Nuclease-sensitive element-	5	13	13	8	50.6	50.6	38	35.924	324	324;314;374;216;364	3.8253e-112	2.0336	1.6783	21.783	30	54510000	17412000	37098000
P62269;Q5GGW2	P62269	8;2	8;2	8;2	40S ribosomal protein S18	RPS18	>sp|P62269|RS18_HUMAN 40S ribosomal protein S18 OS=Homo sapiens GN=RPS18 PE=1 SV=3	2	8	8	8	48.7	48.7	48.7	17.718	152	152;34	1.4866e-59	1.978	1.6501	17.971	27	39193000	13442000	25752000
P62906	P62906	5	5	5	60S ribosomal protein L10a	RPL10A	>sp|P62906|RL10A_HUMAN 60S ribosomal protein L10a OS=Homo sapiens GN=RPL10A PE=1 SV=2	1	5	5	5	24	24	24	24.831	217	217	2.0619e-13	1.8644	1.6467	19.08	9	4239900	1311700	2928200
P63244;D6RAC2;H0Y8W2;H0YAM7;H0YAF8;D6REE5;D6R9L0;D6R9Z1;D6RHH4;D6RDF4;D6RFX4;H0Y8R5;D6RBD0;D6RF23;D6RFZ9;E9PD14;D6RAU2;D6RHJ5;H0Y9P0;D6R909;D6RGK8;D6RDI0	P63244;D6RAC2;H0Y8W2;H0YAM7;H0YAF8;D6REE5;D6R9L0;D6R9Z1;D6RHH4;D6RDF4;D6RFX4	15;12;11;11;11;10;9;9;9;8;8;7;6;6;5;4;4;4;3;2;2;1	15;12;11;11;11;10;9;9;9;8;8;7;6;6;5;4;4;4;3;2;2;1	15;12;11;11;11;10;9;9;9;8;8;7;6;6;5;4;4;4;3;2;2;1	Guanine nucleotide-binding protein subunit beta-2-like 1	GNB2L1	>sp|P63244|GBLP_HUMAN Guanine nucleotide-binding protein subunit beta-2-like 1 OS=Homo sapiens GN=GNB2L1 PE=1 SV=3;>tr|D6RAC2|D6RAC2_HUMAN Guanine nucleotide-binding protein subunit beta-2-like 1 OS=Homo sapiens GN=GNB2L1 PE=4 SV=1;>tr|H0Y8W2|H0Y8W2_HUMAN	22	15	15	15	70.7	70.7	70.7	35.076	317	317;269;274;247;198;321;300;237;233;226;194;138;160;101;198;153;147;86;83;116;71;39	1.1026e-144	2.0445	1.631	19.896	40	58233000	19031000	39202000
P62280	P62280	6	6	6	40S ribosomal protein S11	RPS11	>sp|P62280|RS11_HUMAN 40S ribosomal protein S11 OS=Homo sapiens GN=RPS11 PE=1 SV=3	1	6	6	6	42.4	42.4	42.4	18.431	158	158	7.571e-16	1.917	1.6127	19.583	13	10186000	3588200	6598100
P62888;E5RI99;E5RJH3	P62888;E5RI99	5;5;1	5;5;1	5;5;1	60S ribosomal protein L30	RPL30	>sp|P62888|RL30_HUMAN 60S ribosomal protein L30 OS=Homo sapiens GN=RPL30 PE=1 SV=2;>tr|E5RI99|E5RI99_HUMAN 60S ribosomal protein L30 (Fragment) OS=Homo sapiens GN=RPL30 PE=3 SV=1	3	5	5	5	58.3	58.3	58.3	12.784	115	115;114;56	3.3769e-32	2.006	1.6104	14.062	15	16710000	5743700	10966000
P61353	P61353	3	3	3	60S ribosomal protein L27	RPL27	>sp|P61353|RL27_HUMAN 60S ribosomal protein L27 OS=Homo sapiens GN=RPL27 PE=1 SV=2	1	3	3	3	20.6	20.6	20.6	15.798	136	136	1.6842e-06	1.928	1.5982	15.323	6	3310000	1185800	2124200
P62917;E9PKU4;E9PIZ3;E9PKZ0;E7EW01;G3V1A1;E9PP36	P62917;E9PKU4;E9PIZ3;E9PKZ0;E7EW01;G3V1A1;E9PP36	7;6;6;6;6;5;4	7;6;6;6;6;5;4	7;6;6;6;6;5;4	60S ribosomal protein L8	RPL8	>sp|P62917|RL8_HUMAN 60S ribosomal protein L8 OS=Homo sapiens GN=RPL8 PE=1 SV=2;>tr|E9PKU4|E9PKU4_HUMAN 60S ribosomal protein L8 (Fragment) OS=Homo sapiens GN=RPL8 PE=4 SV=1;>tr|E9PIZ3|E9PIZ3_HUMAN 60S ribosomal protein L8 OS=Homo sapiens GN=RPL8 PE=4 SV=1	7	7	7	7	31.9	31.9	31.9	28.024	257	257;235;221;205;188;167;148	4.7137e-13	1.9897	1.5769	45.351	14	7046500	1860000	5186500
P61313;E7EQV9;Q642I1;E7EX53;E7ENU7	P61313;E7EQV9;Q642I1;E7EX53;E7ENU7	2;2;2;2;1	2;2;2;2;1	2;2;2;2;1	60S ribosomal protein L15;Ribosomal protein L15	RPL15	>sp|P61313|RL15_HUMAN 60S ribosomal protein L15 OS=Homo sapiens GN=RPL15 PE=1 SV=2;>tr|E7EQV9|E7EQV9_HUMAN Ribosomal protein L15 (Fragment) OS=Homo sapiens GN=RPL15 PE=3 SV=1;>tr|Q642I1|Q642I1_HUMAN Ribosomal protein L15 OS=Homo sapiens GN=RPL15 PE=2 SV=1;	5	2	2	2	9.3	9.3	9.3	24.146	204	204;174;145;133;175	0.0015638	2.0397	1.5633	6.0196	2	317840	106770	211070
P62249;Q6IPX4	P62249	9;4	9;4	9;4	40S ribosomal protein S16	RPS16	>sp|P62249|RS16_HUMAN 40S ribosomal protein S16 OS=Homo sapiens GN=RPS16 PE=1 SV=2	2	9	9	9	58.9	58.9	58.9	16.445	146	146;152	1.1754e-22	1.8914	1.5621	34.829	23	17058000	6360600	10697000
P39019	P39019	9	9	9	40S ribosomal protein S19	RPS19	>sp|P39019|RS19_HUMAN 40S ribosomal protein S19 OS=Homo sapiens GN=RPS19 PE=1 SV=2	1	9	9	9	53.8	53.8	53.8	16.06	145	145	6.4336e-36	1.9085	1.5551	11.929	22	45911000	16070000	29841000
P05387;H0YDD8;A6NIB2	P05387;H0YDD8	6;4;1	6;4;1	5;3;0	60S acidic ribosomal protein P2	RPLP2	>sp|P05387|RLA2_HUMAN 60S acidic ribosomal protein P2 OS=Homo sapiens GN=RPLP2 PE=1 SV=1;>tr|H0YDD8|H0YDD8_HUMAN 60S acidic ribosomal protein P2 (Fragment) OS=Homo sapiens GN=RPLP2 PE=4 SV=1	3	6	6	5	91.3	91.3	76.5	11.665	115	115;92;89	1.9174e-83	1.9698	1.553	30.45	18	49907000	16628000	33279000
P62753;A2A3R5;A2A3R7	P62753;A2A3R5	8;5;3	8;5;3	8;5;3	40S ribosomal protein S6	RPS6	>sp|P62753|RS6_HUMAN 40S ribosomal protein S6 OS=Homo sapiens GN=RPS6 PE=1 SV=1;>tr|A2A3R5|A2A3R5_HUMAN 40S ribosomal protein S6 OS=Homo sapiens GN=RPS6 PE=3 SV=1	3	8	8	8	36.5	36.5	36.5	28.68	249	249;218;91	6.2997e-37	1.9163	1.5468	23.502	22	16216000	5593600	10623000
P25398	P25398	7	7	7	40S ribosomal protein S12	RPS12	>sp|P25398|RS12_HUMAN 40S ribosomal protein S12 OS=Homo sapiens GN=RPS12 PE=1 SV=3	1	7	7	7	54.5	54.5	54.5	14.515	132	132	1.8309e-21	1.882	1.5453	20.918	26	58025000	19849000	38177000
P18621;B4E3C2	P18621;B4E3C2	3;2	3;2	3;2	60S ribosomal protein L17	RPL17	>sp|P18621|RL17_HUMAN 60S ribosomal protein L17 OS=Homo sapiens GN=RPL17 PE=1 SV=3;>tr|B4E3C2|B4E3C2_HUMAN 60S ribosomal protein L17 OS=Homo sapiens GN=RPL17 PE=2 SV=1	2	3	3	3	19	19	19	21.397	184	184;146	4.565e-11	1.9805	1.5404	13.652	7	7092600	2317900	4774700
P61247;D6RAT0;D6RG13;D6RB09;H0Y9Y4;E9PFI5;F5H4F9;H0Y8L7;D6R9B6;D6RAS7;D6RED7;D6RI02;D6RGE0	P61247;D6RAT0;D6RG13;D6RB09;H0Y9Y4;E9PFI5;F5H4F9;H0Y8L7;D6R9B6;D6RAS7	16;15;14;13;11;11;11;10;9;9;7;4;4	16;15;14;13;11;11;11;10;9;9;7;4;4	16;15;14;13;11;11;11;10;9;9;7;4;4	40S ribosomal protein S3a	RPS3A	>sp|P61247|RS3A_HUMAN 40S ribosomal protein S3a OS=Homo sapiens GN=RPS3A PE=1 SV=2;>tr|D6RAT0|D6RAT0_HUMAN 40S ribosomal protein S3a OS=Homo sapiens GN=RPS3A PE=3 SV=1;>tr|D6RG13|D6RG13_HUMAN 40S ribosomal protein S3a (Fragment) OS=Homo sapiens GN=RPS3A PE	13	16	16	16	53.8	53.8	53.8	29.945	264	264;227;223;194;208;205;175;190;145;125;101;95;65	2.8556e-59	1.8712	1.5389	50.73	36	48505000	17098000	31407000
P62851;E9PPT4;E9PK60;E9PQK3	P62851	4;1;1;1	4;1;1;1	4;1;1;1	40S ribosomal protein S25	RPS25	>sp|P62851|RS25_HUMAN 40S ribosomal protein S25 OS=Homo sapiens GN=RPS25 PE=1 SV=1	4	4	4	4	28	28	28	13.742	125	125;45;39;39	4.4582e-18	1.8882	1.5293	16.738	9	20269000	6441200	13827000
P62913;P62913-2;Q5VVC8;Q5VVC9	P62913;P62913-2;Q5VVC8;Q5VVC9	8;8;7;7	8;8;7;7	8;8;7;7	60S ribosomal protein L11	RPL11	>sp|P62913|RL11_HUMAN 60S ribosomal protein L11 OS=Homo sapiens GN=RPL11 PE=1 SV=2;>sp|P62913-2|RL11_HUMAN Isoform 2 of 60S ribosomal protein L11 OS=Homo sapiens GN=RPL11;>tr|Q5VVC8|Q5VVC8_HUMAN 60S ribosomal protein L11 (Fragment) OS=Homo sapiens GN=RPL11	4	8	8	8	47.2	47.2	47.2	20.252	178	178;177;174;131	2.2556e-43	1.8646	1.5287	76.929	23	31378000	11209000	20169000
F8W727;P62910;D3YTB1	F8W727;P62910;D3YTB1	4;4;3	4;4;3	4;4;3	60S ribosomal protein L32	RPL32	>tr|F8W727|F8W727_HUMAN 60S ribosomal protein L32 OS=Homo sapiens GN=RPL32 PE=4 SV=1;>sp|P62910|RL32_HUMAN 60S ribosomal protein L32 OS=Homo sapiens GN=RPL32 PE=1 SV=2;>tr|D3YTB1|D3YTB1_HUMAN 60S ribosomal protein L32 (Fragment) OS=Homo sapiens GN=RPL32 PE	3	4	4	4	25.5	25.5	25.5	17.962	153	153;135;133	2.8554e-15	1.8633	1.5267	32.377	10	4446300	1532400	2913900
B4DR52;Q5QNW6-2;O60814;P06899;P23527;P33778;P57053;P58876;P62807;Q16778;Q5QNW6;Q93079;Q99877;Q99879;Q99880;Q8N257;Q96A08;Q6DN03;Q6DRA6	B4DR52;Q5QNW6-2;O60814;P06899;P23527;P33778;P57053;P58876;P62807;Q16778;Q5QNW6;Q93079;Q99877;Q99879;Q99880;Q8N257;Q96A08	4;4;4;4;4;4;4;4;4;4;4;4;4;4;4;3;2;1;1	4;4;4;4;4;4;4;4;4;4;4;4;4;4;4;3;2;1;1	4;4;4;4;4;4;4;4;4;4;4;4;4;4;4;3;2;1;1	Histone H2B;Histone H2B type 1-K;Histone H2B type 1-J;Histone H2B type 1-O;Histone H2B type 1-B;Histone H2B type F-S;Histone H2B type 1-D;Histone H2B type 1-C/E/F/G/I;Histone H2B type 2-E;Histone H2B type 2-F;Histone H2B type 1-H;Histone H2B type 1-N;Histone H2B type 1-M;Histone H2B type 1-L;Histone H2B type 3-B;Histone H2B type 1-A	HIST2H2BF;HIST1H2BK;HIST1H2BJ;HIST1H2BO;HIST1H2BB;H2BFS;HIST1H2BD;HIST1H2BC;HIST2H2BE;HIST1H2BH;HIST1H2BN;HIST1H2BM;HIST1H2BL;HIST3H2BB;HIST1H2BA	>tr|B4DR52|B4DR52_HUMAN Histone H2B OS=Homo sapiens GN=HIST2H2BF PE=2 SV=1;>sp|Q5QNW6-2|H2B2F_HUMAN Isoform 2 of Histone H2B type 2-F OS=Homo sapiens GN=HIST2H2BF;>sp|O60814|H2B1K_HUMAN Histone H2B type 1-K OS=Homo sapiens GN=HIST1H2BK PE=1 SV=3;>sp|P06899	19	4	4	4	22.9	22.9	22.9	18.041	166	166;134;126;126;126;126;126;126;126;126;126;126;126;126;126;126;127;193;164	6.0305e-13	1.8182	1.5252	22.468	10	5096300	1684300	3412100
A8MUS3;A8MXA8;H7BY10;P62750	A8MUS3;A8MXA8;H7BY10;P62750	5;5;5;5	5;5;5;5	5;5;5;5	60S ribosomal protein L23a	RPL23A	>tr|A8MUS3|A8MUS3_HUMAN 60S ribosomal protein L23a OS=Homo sapiens GN=RPL23A PE=3 SV=1;>tr|A8MXA8|A8MXA8_HUMAN 60S ribosomal protein L23a OS=Homo sapiens GN=RPL23A PE=3 SV=1;>tr|H7BY10|H7BY10_HUMAN 60S ribosomal protein L23a (Fragment) OS=Homo sapiens GN=R	4	5	5	5	23.7	23.7	23.7	21.916	194	194;158;158;156	8.432e-15	1.8402	1.5194	26.921	10	11137000	3950600	7186300
P46782	P46782	9	9	9	40S ribosomal protein S5;40S ribosomal protein S5, N-terminally processed	RPS5	>sp|P46782|RS5_HUMAN 40S ribosomal protein S5 OS=Homo sapiens GN=RPS5 PE=1 SV=4	1	9	9	9	53.4	53.4	53.4	22.876	204	204	7.974e-97	1.8115	1.5185	19.426	31	42086000	14728000	27358000
H0YKD8;E9PB24;P46779-2;P46779;H0YMF4;H0YLP6;G5E9L2;C9JB50	H0YKD8;E9PB24;P46779-2;P46779;H0YMF4;H0YLP6;G5E9L2;C9JB50	6;6;6;6;4;4;4;4	6;6;6;6;4;4;4;4	6;6;6;6;4;4;4;4	60S ribosomal protein L28	RPL28	>tr|H0YKD8|H0YKD8_HUMAN 60S ribosomal protein L28 OS=Homo sapiens GN=RPL28 PE=4 SV=1;>tr|E9PB24|E9PB24_HUMAN 60S ribosomal protein L28 OS=Homo sapiens GN=RPL28 PE=4 SV=1;>sp|P46779-2|RL28_HUMAN Isoform 2 of 60S ribosomal protein L28 OS=Homo sapiens GN=RPL2	8	6	6	6	32.4	32.4	32.4	19.072	170	170;169;163;137;112;89;87;69	4.4146e-16	1.9136	1.5126	25.493	13	6994400	2511800	4482700
P36578;E7EWF1;H3BU31;H3BM89;H3BTP7;B4DP82;B4DMJ2	P36578;E7EWF1;H3BU31;H3BM89;H3BTP7;B4DP82	4;4;3;2;2;2;1	4;4;3;2;2;2;1	4;4;3;2;2;2;1	60S ribosomal protein L4	RPL4	>sp|P36578|RL4_HUMAN 60S ribosomal protein L4 OS=Homo sapiens GN=RPL4 PE=1 SV=5;>tr|E7EWF1|E7EWF1_HUMAN 60S ribosomal protein L4 OS=Homo sapiens GN=RPL4 PE=4 SV=1;>tr|H3BU31|H3BU31_HUMAN 60S ribosomal protein L4 (Fragment) OS=Homo sapiens GN=RPL4 PE=4 SV=1	7	4	4	4	10.1	10.1	10.1	47.697	427	427;406;171;333;170;151;239	4.9397e-19	1.8826	1.5121	14.112	12	6274200	2187100	4087100
P05388;F8VWS0;Q3B7A4;F8VU65;F8VW21;Q8NHW5;F8VZS0;G3V210;F8VPE8;F8VRK7;F8VQY6;F8VS58;F8VWV4;F8W1K8	P05388;F8VWS0;Q3B7A4;F8VU65;F8VW21;Q8NHW5;F8VZS0;G3V210;F8VPE8;F8VRK7;F8VQY6	10;9;9;8;8;6;6;6;6;5;5;4;3;3	10;9;9;8;8;6;6;6;6;5;5;4;3;3	10;9;9;8;8;6;6;6;6;5;5;4;3;3	60S acidic ribosomal protein P0;60S acidic ribosomal protein P0-like	RPLP0;RPLP0P6	>sp|P05388|RLA0_HUMAN 60S acidic ribosomal protein P0 OS=Homo sapiens GN=RPLP0 PE=1 SV=1;>tr|F8VWS0|F8VWS0_HUMAN 60S acidic ribosomal protein P0 OS=Homo sapiens GN=RPLP0 PE=3 SV=1;>tr|Q3B7A4|Q3B7A4_HUMAN 60S acidic ribosomal protein P0 OS=Homo sapiens GN=R	14	10	10	10	50.2	50.2	50.2	34.273	317	317;281;255;247;244;317;246;166;153;156;142;121;111;107	3.9215e-98	1.9315	1.508	16.602	28	52848000	17338000	35510000
P62899;B7Z4C8;P62899-2;P62899-3;B7Z4E3;C9JU56;H7C2W9;B8ZZK4	P62899;B7Z4C8;P62899-2;P62899-3;B7Z4E3;C9JU56;H7C2W9;B8ZZK4	6;5;5;5;5;5;4;4	6;5;5;5;5;5;4;4	6;5;5;5;5;5;4;4	60S ribosomal protein L31	RPL31	>sp|P62899|RL31_HUMAN 60S ribosomal protein L31 OS=Homo sapiens GN=RPL31 PE=1 SV=1;>tr|B7Z4C8|B7Z4C8_HUMAN 60S ribosomal protein L31 OS=Homo sapiens GN=RPL31 PE=2 SV=1;>sp|P62899-2|RL31_HUMAN Isoform 2 of 60S ribosomal protein L31 OS=Homo sapiens GN=RPL31;	8	6	6	6	40.8	40.8	40.8	14.463	125	125;130;128;121;120;115;108;79	5.4472e-31	1.9356	1.5061	26.935	13	14086000	4781400	9305100
P60866;P60866-2;G3XAN0;E5RJX2;E5RIP1	P60866;P60866-2;G3XAN0;E5RJX2	4;3;2;2;1	4;3;2;2;1	4;3;2;2;1	40S ribosomal protein S20	RPS20	>sp|P60866|RS20_HUMAN 40S ribosomal protein S20 OS=Homo sapiens GN=RPS20 PE=1 SV=1;>sp|P60866-2|RS20_HUMAN Isoform 2 of 40S ribosomal protein S20 OS=Homo sapiens GN=RPS20;>tr|G3XAN0|G3XAN0_HUMAN 40S ribosomal protein S20 OS=Homo sapiens GN=RPS20 PE=4 SV=1;	5	4	4	4	42.9	42.9	42.9	13.373	119	119;142;64;61;46	3.5597e-11	1.8407	1.506	40.219	11	24644000	8367800	16276000
P37108;H0YLA2	P37108;H0YLA2	2;2	2;2	2;2	Signal recognition particle 14 kDa protein	SRP14	>sp|P37108|SRP14_HUMAN Signal recognition particle 14 kDa protein OS=Homo sapiens GN=SRP14 PE=1 SV=2;>tr|H0YLA2|H0YLA2_HUMAN Signal recognition particle 14 kDa protein OS=Homo sapiens GN=SRP14 PE=4 SV=1	2	2	2	2	16.2	16.2	16.2	14.57	136	136;115	1.0236e-12	1.7944	1.504	6.9526	4	1652400	544350	1108000
P30050;P30050-2	P30050;P30050-2	7;4	7;4	7;4	60S ribosomal protein L12	RPL12	>sp|P30050|RL12_HUMAN 60S ribosomal protein L12 OS=Homo sapiens GN=RPL12 PE=1 SV=1;>sp|P30050-2|RL12_HUMAN Isoform 2 of 60S ribosomal protein L12 OS=Homo sapiens GN=RPL12	2	7	7	7	59.4	59.4	59.4	17.818	165	165;132	6.5505e-64	1.8851	1.5026	19.021	17	22787000	7574900	15213000
P32969;D6RAN4;H0Y9V9;E7ESE0;B4E1M5;H0Y9R4	P32969;D6RAN4;H0Y9V9;E7ESE0;B4E1M5	4;4;3;3;3;1	4;4;3;3;3;1	4;4;3;3;3;1	60S ribosomal protein L9	RPL9	>sp|P32969|RL9_HUMAN 60S ribosomal protein L9 OS=Homo sapiens GN=RPL9 PE=1 SV=1;>tr|D6RAN4|D6RAN4_HUMAN 60S ribosomal protein L9 (Fragment) OS=Homo sapiens GN=RPL9 PE=4 SV=1;>tr|H0Y9V9|H0Y9V9_HUMAN 60S ribosomal protein L9 (Fragment) OS=Homo sapiens GN=RPL	6	4	4	4	33.9	33.9	33.9	21.863	192	192;182;189;166;147;91	6.3678e-42	1.8682	1.5006	14.319	13	21146000	7653700	13492000
P62277;E9PS50	P62277	5;2	5;2	5;2	40S ribosomal protein S13	RPS13	>sp|P62277|RS13_HUMAN 40S ribosomal protein S13 OS=Homo sapiens GN=RPS13 PE=1 SV=2	2	5	5	5	35.8	35.8	35.8	17.222	151	151;116	1.3201e-11	1.8353	1.4886	13.006	12	9474600	3551100	5923500
P26373;F5H1S2;H3BUK8	P26373;F5H1S2	7;5;1	7;5;1	7;5;1	60S ribosomal protein L13	RPL13	>sp|P26373|RL13_HUMAN 60S ribosomal protein L13 OS=Homo sapiens GN=RPL13 PE=1 SV=4;>tr|F5H1S2|F5H1S2_HUMAN 60S ribosomal protein L13 OS=Homo sapiens GN=RPL13 PE=3 SV=1	3	7	7	7	31.8	31.8	31.8	24.261	211	211;164;54	1.0649e-21	1.939	1.4863	22.054	19	10879000	4104000	6774500
P47914;C9IYI4;F8WF43	P47914	3;1;1	3;1;1	3;1;1	60S ribosomal protein L29	RPL29	>sp|P47914|RL29_HUMAN 60S ribosomal protein L29 OS=Homo sapiens GN=RPL29 PE=1 SV=2	3	3	3	3	19.5	19.5	19.5	17.752	159	159;60;37	2.4856e-10	1.8688	1.4803	34.315	5	2439900	832030	1607800
P39023;F2Z3A5;G5E9G0;H7C422;B5MCW2;H7C3M2;F8WCR1	P39023;F2Z3A5;G5E9G0;H7C422;B5MCW2;H7C3M2	9;8;7;6;6;5;3	9;8;7;6;6;5;3	9;8;7;6;6;5;3	60S ribosomal protein L3	RPL3	>sp|P39023|RL3_HUMAN 60S ribosomal protein L3 OS=Homo sapiens GN=RPL3 PE=1 SV=2;>tr|F2Z3A5|F2Z3A5_HUMAN Uncharacterized protein OS=Homo sapiens GN=RPL3 PE=3 SV=1;>tr|G5E9G0|G5E9G0_HUMAN 60S ribosomal protein L3 OS=Homo sapiens GN=RPL3 PE=3 SV=1;>tr|H7C422|	7	9	9	9	29.5	29.5	29.5	46.108	403	403;354;351;305;272;261;180	6.9289e-25	1.7641	1.4448	29.383	21	14144000	5024900	9118900
P62266;D6RD47;D6R9I7;D6RIX0;D6RDJ2	P62266;D6RD47;D6R9I7;D6RIX0;D6RDJ2	3;3;2;2;2	3;3;2;2;2	3;3;2;2;2	40S ribosomal protein S23	RPS23	>sp|P62266|RS23_HUMAN 40S ribosomal protein S23 OS=Homo sapiens GN=RPS23 PE=1 SV=3;>tr|D6RD47|D6RD47_HUMAN 40S ribosomal protein S23 OS=Homo sapiens GN=RPS23 PE=3 SV=1;>tr|D6R9I7|D6R9I7_HUMAN 40S ribosomal protein S23 OS=Homo sapiens GN=RPS23 PE=3 SV=1;>tr	5	3	3	3	32.9	32.9	32.9	15.807	143	143;134;123;85;55	2.1313e-11	1.848	1.4421	19.755	8	3214700	1057900	2156800
P05386	P05386	3	2	2	60S acidic ribosomal protein P1	RPLP1	>sp|P05386|RLA1_HUMAN 60S acidic ribosomal protein P1 OS=Homo sapiens GN=RPLP1 PE=1 SV=1	1	3	2	2	66.7	51.8	51.8	11.514	114	114	1.8815e-30	1.8795	1.4389	3.3397	4	14410000	4975400	9434200
P16989;P16989-3;P16989-2;H0YG22	P16989;P16989-3;P16989-2	8;8;7;1	3;3;2;1	3;3;2;1	DNA-binding protein A	CSDA	>sp|P16989|DBPA_HUMAN DNA-binding protein A OS=Homo sapiens GN=CSDA PE=1 SV=4;>sp|P16989-3|DBPA_HUMAN Isoform 3 of DNA-binding protein A OS=Homo sapiens GN=CSDA;>sp|P16989-2|DBPA_HUMAN Isoform 2 of DNA-binding protein A OS=Homo sapiens GN=CSDA	4	8	3	3	22.8	11.8	11.8	40.089	372	372;342;303;170	3.4927e-54	1.7285	1.4211	20.229	7	2366100	833060	1533000
P46781;C9JM19;B5MCT8;A8MXK4;F2Z3C0	P46781;C9JM19;B5MCT8;A8MXK4;F2Z3C0	4;3;3;2;2	4;3;3;2;2	4;3;3;2;2	40S ribosomal protein S9	RPS9	>sp|P46781|RS9_HUMAN 40S ribosomal protein S9 OS=Homo sapiens GN=RPS9 PE=1 SV=3;>tr|C9JM19|C9JM19_HUMAN 40S ribosomal protein S9 OS=Homo sapiens GN=RPS9 PE=3 SV=1;>tr|B5MCT8|B5MCT8_HUMAN 40S ribosomal protein S9 OS=Homo sapiens GN=RPS9 PE=3 SV=1;>tr|A8MXK4	5	4	4	4	20.6	20.6	20.6	22.591	194	194;156;139;79;77	5.8335e-09	1.4399	1.4123	19.691	7	2451300	911360	1540000
P23396;E9PL09;H0YEU2;E9PPU1;E9PL45;H0YCJ7;F2Z2S8;H0YF32;E9PK82;E9PJH4;E9PQ96;E9PSF4;E9PQX2;H0YES8;E9PJN9	P23396;E9PL09;H0YEU2;E9PPU1;E9PL45;H0YCJ7;F2Z2S8;H0YF32	17;15;12;12;11;10;10;9;7;7;7;5;2;2;1	17;15;12;12;11;10;10;9;7;7;7;5;2;2;1	17;15;12;12;11;10;10;9;7;7;7;5;2;2;1	40S ribosomal protein S3	RPS3	>sp|P23396|RS3_HUMAN 40S ribosomal protein S3 OS=Homo sapiens GN=RPS3 PE=1 SV=2;>tr|E9PL09|E9PL09_HUMAN 40S ribosomal protein S3 OS=Homo sapiens GN=RPS3 PE=3 SV=1;>tr|H0YEU2|H0YEU2_HUMAN 40S ribosomal protein S3 (Fragment) OS=Homo sapiens GN=RPS3 PE=3 SV=1	15	17	17	17	77	77	77	26.688	243	243;231;171;158;164;135;117;123;128;115;91;103;44;33;36	6.4394e-81	1.6472	1.3996	19.306	38	51781000	18887000	32894000
P52272;P52272-2;Q59ES8;F5H7Z1	P52272;P52272-2;Q59ES8;F5H7Z1	7;7;7;5	7;7;7;5	7;7;7;5	Heterogeneous nuclear ribonucleoprotein M	HNRNPM	>sp|P52272|HNRPM_HUMAN Heterogeneous nuclear ribonucleoprotein M OS=Homo sapiens GN=HNRNPM PE=1 SV=3;>sp|P52272-2|HNRPM_HUMAN Isoform 2 of Heterogeneous nuclear ribonucleoprotein M OS=Homo sapiens GN=HNRNPM;>tr|Q59ES8|Q59ES8_HUMAN Heterogeneous nuclear rib	4	7	7	7	12.1	12.1	12.1	77.515	730	730;691;615;287	2.5958e-14	1.7164	1.3926	26.588	11	4957700	1865600	3092100
P15880;H0YEN5;E9PQD7;E9PMM9;E9PM36;E9PPT0;H0YE27;H3BNG3	P15880;H0YEN5;E9PQD7;E9PMM9;E9PM36	9;9;6;5;5;4;1;1	9;9;6;5;5;4;1;1	9;9;6;5;5;4;1;1	40S ribosomal protein S2	RPS2	>sp|P15880|RS2_HUMAN 40S ribosomal protein S2 OS=Homo sapiens GN=RPS2 PE=1 SV=2;>tr|H0YEN5|H0YEN5_HUMAN 40S ribosomal protein S2 (Fragment) OS=Homo sapiens GN=RPS2 PE=3 SV=1;>tr|E9PQD7|E9PQD7_HUMAN 40S ribosomal protein S2 OS=Homo sapiens GN=RPS2 PE=4 SV=1	8	9	9	9	35.5	35.5	35.5	31.324	293	293;195;235;218;209;197;63;44	5.2456e-41	1.7415	1.3906	12.759	18	18607000	6389400	12217000
Q07020;H0YHA7;G3V203;F8VWC5;F8VUA6;E7EW92;F8VYV2	Q07020;H0YHA7;G3V203;F8VWC5;F8VUA6;E7EW92;F8VYV2	4;4;4;4;4;2;2	4;4;4;4;4;2;2	4;4;4;4;4;2;2	60S ribosomal protein L18	RPL18	>sp|Q07020|RL18_HUMAN 60S ribosomal protein L18 OS=Homo sapiens GN=RPL18 PE=1 SV=2;>tr|H0YHA7|H0YHA7_HUMAN 60S ribosomal protein L18 (Fragment) OS=Homo sapiens GN=RPL18 PE=3 SV=1;>tr|G3V203|G3V203_HUMAN 60S ribosomal protein L18 OS=Homo sapiens GN=RPL18 PE	7	4	4	4	25	25	25	21.634	188	188;167;164;159;130;135;133	2.2972e-28	1.7224	1.3867	12.821	9	6068300	2158800	3909500
P06748;P06748-2;P06748-3;E5RI98;E5RGW4	P06748;P06748-2;P06748-3	10;10;9;2;2	10;10;9;2;2	10;10;9;2;2	Nucleophosmin	NPM1	>sp|P06748|NPM_HUMAN Nucleophosmin OS=Homo sapiens GN=NPM1 PE=1 SV=2;>sp|P06748-2|NPM_HUMAN Isoform 2 of Nucleophosmin OS=Homo sapiens GN=NPM1;>sp|P06748-3|NPM_HUMAN Isoform 3 of Nucleophosmin OS=Homo sapiens GN=NPM1	5	10	10	10	41.8	41.8	41.8	32.575	294	294;265;259;111;59	5.2072e-54	1.7039	1.3773	17.741	33	50537000	18636000	31902000
P19338;E7EX81;Q9BQ02;H7BY16;C9JWL1;C9J1H7;C9JLB1;C9JYW2	P19338;E7EX81;Q9BQ02;H7BY16	21;19;13;12;2;2;2;2	21;19;13;12;2;2;2;2	21;19;13;12;2;2;2;2	Nucleolin	NCL	>sp|P19338|NUCL_HUMAN Nucleolin OS=Homo sapiens GN=NCL PE=1 SV=3;>tr|E7EX81|E7EX81_HUMAN Nucleolin OS=Homo sapiens GN=NCL PE=4 SV=1;>tr|Q9BQ02|Q9BQ02_HUMAN NCL protein OS=Homo sapiens GN=NCL PE=2 SV=1;>tr|H7BY16|H7BY16_HUMAN Nucleolin (Fragment) OS=Homo sa	8	21	21	21	32.3	32.3	32.3	76.613	710	710;602;482;297;170;166;151;141	4.4492e-167	1.7408	1.3727	14.346	49	68889000	25220000	43669000
P61254;A6NE05;Q9UNX3;E5RIT6;E5RHH1;Q2PPJ7;Q2PPJ7-2;Q2PPJ7-3;A8MSM5;H7C1F9	P61254;A6NE05;Q9UNX3;E5RIT6	8;7;6;6;2;1;1;1;1;1	8;7;6;6;2;1;1;1;1;1	8;7;6;6;2;1;1;1;1;1	60S ribosomal protein L26;60S ribosomal protein L26-like 1	RPL26;RPL26L1	>sp|P61254|RL26_HUMAN 60S ribosomal protein L26 OS=Homo sapiens GN=RPL26 PE=1 SV=1;>tr|A6NE05|A6NE05_HUMAN Uncharacterized protein OS=Homo sapiens GN=RPL26 PE=3 SV=1;>sp|Q9UNX3|RL26L_HUMAN 60S ribosomal protein L26-like 1 OS=Homo sapiens GN=RPL26L1 PE=1 SV	10	8	8	8	49	49	49	17.258	145	145;153;145;128;39;1873;1839;1835;1761;1740	1.0486e-22	1.6294	1.3721	22.31	21	10429000	3812600	6616100
P62241;Q5JR95	P62241;Q5JR95	7;7	7;7	7;7	40S ribosomal protein S8	RPS8	>sp|P62241|RS8_HUMAN 40S ribosomal protein S8 OS=Homo sapiens GN=RPS8 PE=1 SV=2;>tr|Q5JR95|Q5JR95_HUMAN 40S ribosomal protein S8 OS=Homo sapiens GN=RPS8 PE=4 SV=1	2	7	7	7	41.8	41.8	41.8	24.205	208	208;188	1.0365e-25	1.7378	1.3711	12.392	14	8278000	2922800	5355200
Q13509;A8K854;G3V2A3;G3V2N6;G3V3R4;G3V2R8;G3V5W4;G3V3W7;G3V3J6	Q13509;A8K854	14;12;6;2;2;2;2;1;1	2;1;1;1;1;1;1;1;1	2;1;1;1;1;1;1;1;1	Tubulin beta-3 chain	TUBB3	>sp|Q13509|TBB3_HUMAN Tubulin beta-3 chain OS=Homo sapiens GN=TUBB3 PE=1 SV=2;>tr|A8K854|A8K854_HUMAN HCG1983504, isoform CRA_f OS=Homo sapiens GN=TUBB3 PE=2 SV=1	9	14	2	2	36.2	7.8	7.8	50.432	450	450;378;189;164;148;118;97;87;55	1.1863e-159	1.6929	1.3708	13.031	2	930990	301490	629500
P46783;F6U211;Q9NQ39	P46783;F6U211;Q9NQ39	6;5;3	6;5;3	6;5;3	40S ribosomal protein S10;Putative 40S ribosomal protein S10-like	RPS10;RPS10P5	>sp|P46783|RS10_HUMAN 40S ribosomal protein S10 OS=Homo sapiens GN=RPS10 PE=1 SV=1;>tr|F6U211|F6U211_HUMAN 40S ribosomal protein S10 OS=Homo sapiens GN=RPS10 PE=4 SV=1;>sp|Q9NQ39|RS10L_HUMAN Putative 40S ribosomal protein S10-like OS=Homo sapiens GN=RPS10P	3	6	6	6	35.8	35.8	35.8	18.898	165	165;172;176	5.0347e-27	1.8171	1.3691	38.451	16	20402000	9776300	10626000
E7EPK6;P62847;P62847-3;E7ETK0;P62847-2	E7EPK6;P62847;P62847-3;E7ETK0;P62847-2	3;3;3;3;3	3;3;3;3;3	3;3;3;3;3	40S ribosomal protein S24	RPS24	>tr|E7EPK6|E7EPK6_HUMAN 40S ribosomal protein S24 OS=Homo sapiens GN=RPS24 PE=3 SV=1;>sp|P62847|RS24_HUMAN 40S ribosomal protein S24 OS=Homo sapiens GN=RPS24 PE=1 SV=1;>sp|P62847-3|RS24_HUMAN Isoform 3 of 40S ribosomal protein S24 OS=Homo sapiens GN=RPS24;	5	3	3	3	12.1	12.1	12.1	32.43	289	289;133;132;131;130	3.1692e-14	1.6389	1.3615	11.678	6	6208100	2336700	3871300
P40429;B4DNC8	P40429;B4DNC8	3;3	3;3	3;3	60S ribosomal protein L13a	RPL13A	>sp|P40429|RL13A_HUMAN 60S ribosomal protein L13a OS=Homo sapiens GN=RPL13A PE=1 SV=2;>tr|B4DNC8|B4DNC8_HUMAN 60S ribosomal protein L13a OS=Homo sapiens GN=RPL13A PE=2 SV=1	2	3	3	3	12.8	12.8	12.8	23.577	203	203;144	7.5103e-06	1.7459	1.3564	17.273	4	1197200	436210	760970
P49207	P49207	4	4	4	60S ribosomal protein L34	RPL34	>sp|P49207|RL34_HUMAN 60S ribosomal protein L34 OS=Homo sapiens GN=RPL34 PE=1 SV=3	1	4	4	4	29.1	29.1	29.1	13.293	117	117	5.5478e-08	1.7248	1.3391	8.845	9	2914400	1060600	1853800
C9JE22;Q9BTM1-2;P16104;Q96QV6;P04908;P0C0S8;P20671;Q6FI13;Q7L7L0;Q93077;Q16777;Q9BTM1;Q96KK5;Q99878;Q8IUE6;P0C0S5;Q71UI9;C9J0D1;Q71UI9-2;H0YFX9;A8MQC5	C9JE22;Q9BTM1-2;P16104;Q96QV6;P04908;P0C0S8;P20671;Q6FI13;Q7L7L0;Q93077;Q16777;Q9BTM1;Q96KK5;Q99878;Q8IUE6;P0C0S5;Q71UI9;C9J0D1;Q71UI9-2;H0YFX9;A8MQC5	2;2;2;2;2;2;2;2;2;2;2;2;2;2;1;1;1;1;1;1;1	2;2;2;2;2;2;2;2;2;2;2;2;2;2;1;1;1;1;1;1;1	2;2;2;2;2;2;2;2;2;2;2;2;2;2;1;1;1;1;1;1;1	Histone H2A;Histone H2A.x;Histone H2A type 1-A;Histone H2A type 1-B/E;Histone H2A type 1;Histone H2A type 1-D;Histone H2A type 2-A;Histone H2A type 3;Histone H2A type 1-C;Histone H2A type 2-C;Histone H2A.J;Histone H2A type 1-H;Histone H2A type 1-J;Histone H2A type 2-B;Histone H2A.Z;Histone H2A.V	H2AFJ;H2AFX;HIST1H2AA;HIST1H2AB;HIST1H2AG;HIST1H2AD;HIST2H2AA3;HIST3H2A;HIST1H2AC;HIST2H2AC;HIST1H2AH;HIST1H2AJ;HIST2H2AB;H2AFZ;H2AFV	>tr|C9JE22|C9JE22_HUMAN Histone H2A OS=Homo sapiens GN=H2AFJ PE=3 SV=1;>sp|Q9BTM1-2|H2AJ_HUMAN Isoform 2 of Histone H2A.J OS=Homo sapiens GN=H2AFJ;>sp|P16104|H2AX_HUMAN Histone H2A.x OS=Homo sapiens GN=H2AFX PE=1 SV=2;>sp|Q96QV6|H2A1A_HUMAN Histone H2A typ	21	2	2	2	15.2	15.2	15.2	16.124	151	151;151;143;131;130;130;130;130;130;130;129;129;128;128;130;128;128;122;114;92;66	0.00075089	1.4136	1.315	13.504	3	906890	337960	568930
P62854;F8VZW7;Q5JNZ5	P62854;F8VZW7;Q5JNZ5	2;1;1	2;1;1	2;1;1	40S ribosomal protein S26;Putative 40S ribosomal protein S26-like 1	RPS26;RPS26P11	>sp|P62854|RS26_HUMAN 40S ribosomal protein S26 OS=Homo sapiens GN=RPS26 PE=1 SV=3;>tr|F8VZW7|F8VZW7_HUMAN Uncharacterized protein OS=Homo sapiens PE=4 SV=1;>sp|Q5JNZ5|RS26L_HUMAN Putative 40S ribosomal protein S26-like 1 OS=Homo sapiens GN=RPS26P11 PE=5 S	3	2	2	2	20.9	20.9	20.9	13.015	115	115;115;115	1.7281e-10	1.6817	1.3148	10.791	6	5349400	1924200	3425200
Q02878;F8W181;F8VZ45;F8VWR1;F8VZA3	Q02878;F8W181	5;5;1;1;1	5;5;1;1;1	5;5;1;1;1	60S ribosomal protein L6	RPL6	>sp|Q02878|RL6_HUMAN 60S ribosomal protein L6 OS=Homo sapiens GN=RPL6 PE=1 SV=3;>tr|F8W181|F8W181_HUMAN 60S ribosomal protein L6 (Fragment) OS=Homo sapiens GN=RPL6 PE=3 SV=1	5	5	5	5	19.1	19.1	19.1	32.728	288	288;226;159;114;105	4.9701e-10	1.6163	1.3137	21.294	12	5401700	2176600	3225100
P18124;A8MUD9;C9JIJ5;C9JZ88	P18124;A8MUD9	6;6;2;1	6;6;2;1	6;6;2;1	60S ribosomal protein L7	RPL7	>sp|P18124|RL7_HUMAN 60S ribosomal protein L7 OS=Homo sapiens GN=RPL7 PE=1 SV=1;>tr|A8MUD9|A8MUD9_HUMAN 60S ribosomal protein L7 OS=Homo sapiens GN=RPL7 PE=3 SV=1	4	6	6	6	26.6	26.6	26.6	29.225	248	248;208;99;88	1.1318e-15	1.6754	1.3106	19.118	10	5263000	1742600	3520300
O95793;O95793-3;O95793-2;Q5JW30;Q5JW28;E9PF26;Q9NUL3;E9PH62;Q9NUL3-2;E7EVJ4;E9PEI3;E7EPX0;F8VPI7;Q9NUL3-3;E9PF50;E7ER74;E7EVI1;E5RJN7;Q9NUL3-4;G5EA18	O95793;O95793-3;O95793-2;Q5JW30	5;5;5;5;2;1;1;1;1;1;1;1;1;1;1;1;1;1;1;1	5;5;5;5;2;1;1;1;1;1;1;1;1;1;1;1;1;1;1;1	5;5;5;5;2;1;1;1;1;1;1;1;1;1;1;1;1;1;1;1	Double-stranded RNA-binding protein Staufen homolog 1	STAU1	>sp|O95793|STAU1_HUMAN Double-stranded RNA-binding protein Staufen homolog 1 OS=Homo sapiens GN=STAU1 PE=1 SV=2;>sp|O95793-3|STAU1_HUMAN Isoform 3 of Double-stranded RNA-binding protein Staufen homolog 1 OS=Homo sapiens GN=STAU1;>sp|O95793-2|STAU1_HUMAN Is	20	5	5	5	9.4	9.4	9.4	63.182	577	577;502;496;494;199;570;570;538;538;511;504;491;479;479;473;398;390;320;314;291	4.8627e-09	1.6711	1.3048	67.062	7	1422600	522610	899970
P50914;B7Z6S8;E7EPB3	P50914;B7Z6S8;E7EPB3	3;3;3	3;3;3	3;3;3	60S ribosomal protein L14	RPL14	>sp|P50914|RL14_HUMAN 60S ribosomal protein L14 OS=Homo sapiens GN=RPL14 PE=1 SV=4;>tr|B7Z6S8|B7Z6S8_HUMAN 60S ribosomal protein L14 OS=Homo sapiens GN=RPL14 PE=2 SV=1;>tr|E7EPB3|E7EPB3_HUMAN 60S ribosomal protein L14 OS=Homo sapiens GN=RPL14 PE=4 SV=1	3	3	3	3	14.4	14.4	14.4	23.432	215	215;128;124	9.2727e-07	1.5257	1.2984	24.002	7	3214200	1212300	2001800
P62263;E5RH77;H0YB22	P62263;E5RH77;H0YB22	4;3;3	4;3;3	4;3;3	40S ribosomal protein S14	RPS14	>sp|P62263|RS14_HUMAN 40S ribosomal protein S14 OS=Homo sapiens GN=RPS14 PE=1 SV=3;>tr|E5RH77|E5RH77_HUMAN 40S ribosomal protein S14 OS=Homo sapiens GN=RPS14 PE=4 SV=1;>tr|H0YB22|H0YB22_HUMAN 40S ribosomal protein S14 (Fragment) OS=Homo sapiens GN=RPS14 PE	3	4	4	4	38.4	38.4	38.4	16.273	151	151;134;120	7.5015e-19	1.5907	1.298	9.8672	11	21475000	8259300	13216000
P62424;Q5T8U2;Q5T8U3	P62424;Q5T8U2	3;2;1	3;2;1	3;2;1	60S ribosomal protein L7a	RPL7A	>sp|P62424|RL7A_HUMAN 60S ribosomal protein L7a OS=Homo sapiens GN=RPL7A PE=1 SV=2;>tr|Q5T8U2|Q5T8U2_HUMAN 60S ribosomal protein L7a OS=Homo sapiens GN=RPL7A PE=4 SV=1	3	3	3	3	13.2	13.2	13.2	29.995	266	266;151;191	3.4125e-14	1.6698	1.2867	10.639	6	3300400	1209700	2090700
P08708;P0CW22;H0YK46;H0YN88;H0YN73;H3BNC9	P08708;P0CW22;H0YK46;H0YN88	8;8;7;7;3;1	8;8;7;7;3;1	8;8;7;7;3;1	40S ribosomal protein S17;40S ribosomal protein S17-like	RPS17;RPS17L	>sp|P08708|RS17_HUMAN 40S ribosomal protein S17 OS=Homo sapiens GN=RPS17 PE=1 SV=2;>sp|P0CW22|RS17L_HUMAN 40S ribosomal protein S17-like OS=Homo sapiens GN=RPS17L PE=3 SV=1;>tr|H0YK46|H0YK46_HUMAN 40S ribosomal protein S17 (Fragment) OS=Homo sapiens GN=RPS	6	8	8	8	63	63	63	15.55	135	135;135;191;136;59;293	1.5873e-51	1.6134	1.2748	21.434	30	40603000	15465000	25138000
H3BN98;P62244;H3BV27;H3BT37	H3BN98;P62244;H3BV27	3;3;3;1	3;3;3;1	3;3;3;1	40S ribosomal protein S15a	RPS15A	>tr|H3BN98|H3BN98_HUMAN Uncharacterized protein (Fragment) OS=Homo sapiens PE=4 SV=1;>sp|P62244|RS15A_HUMAN 40S ribosomal protein S15a OS=Homo sapiens GN=RPS15A PE=1 SV=2;>tr|H3BV27|H3BV27_HUMAN 40S ribosomal protein S15a (Fragment) OS=Homo sapiens GN=RPS1	4	3	3	3	12.7	12.7	12.7	28.09	245	245;130;111;50	6.1983e-15	1.5405	1.2741	9.6739	5	6115600	2390200	3725400
O43175;Q5SZU1;F5H634	O43175;Q5SZU1;F5H634	2;2;1	2;2;1	2;2;1	D-3-phosphoglycerate dehydrogenase	PHGDH	>sp|O43175|SERA_HUMAN D-3-phosphoglycerate dehydrogenase OS=Homo sapiens GN=PHGDH PE=1 SV=4;>tr|Q5SZU1|Q5SZU1_HUMAN D-3-phosphoglycerate dehydrogenase OS=Homo sapiens GN=PHGDH PE=2 SV=1;>tr|F5H634|F5H634_HUMAN D-3-phosphoglycerate dehydrogenase OS=Homo sap	3	2	2	2	3.6	3.6	3.6	56.65	533	533;499;406	0.00032864	1.5649	1.2424	1.7775	2	435660	147820	287850
P08621;P08621-2;P08621-3	P08621;P08621-2;P08621-3	2;2;2	2;2;2	2;2;2	U1 small nuclear ribonucleoprotein 70 kDa	SNRNP70	>sp|P08621|RU17_HUMAN U1 small nuclear ribonucleoprotein 70 kDa OS=Homo sapiens GN=SNRNP70 PE=1 SV=2;>sp|P08621-2|RU17_HUMAN Isoform 2 of U1 small nuclear ribonucleoprotein 70 kDa OS=Homo sapiens GN=SNRNP70;>sp|P08621-3|RU17_HUMAN Isoform 3 of U1 small nuc	3	2	2	2	3.9	3.9	3.9	51.556	437	437;428;166	0.00020127	1.4743	1.2341	31.997	4	654760	275710	379050
P62829;B9ZVP7;C9JD32	P62829;B9ZVP7;C9JD32	4;3;3	4;3;3	4;3;3	60S ribosomal protein L23	RPL23	>sp|P62829|RL23_HUMAN 60S ribosomal protein L23 OS=Homo sapiens GN=RPL23 PE=1 SV=1;>tr|B9ZVP7|B9ZVP7_HUMAN 60S ribosomal protein L23 OS=Homo sapiens GN=RPL23 PE=3 SV=1;>tr|C9JD32|C9JD32_HUMAN 60S ribosomal protein L23 (Fragment) OS=Homo sapiens GN=RPL23 PE	3	4	4	4	37.9	37.9	37.9	14.865	140	140;114;91	9.0252e-19	1.6121	1.2317	11.578	12	11190000	4189500	7000100
P18077;C9K025;F8WB72;F8WBS5	P18077;C9K025	3;3;1;1	3;3;1;1	3;3;1;1	60S ribosomal protein L35a	RPL35A	>sp|P18077|RL35A_HUMAN 60S ribosomal protein L35a OS=Homo sapiens GN=RPL35A PE=1 SV=2;>tr|C9K025|C9K025_HUMAN 60S ribosomal protein L35a (Fragment) OS=Homo sapiens GN=RPL35A PE=4 SV=1	4	3	3	3	25.5	25.5	25.5	12.538	110	110;94;57;55	1.4287e-05	1.3654	1.231	25.305	6	672470	273560	398900
Q969Q0;H0Y5B4;H7BZ11;P83881	Q969Q0;H0Y5B4;H7BZ11;P83881	2;1;1;1	2;1;1;1	2;1;1;1	60S ribosomal protein L36a-like;60S ribosomal protein L36a	RPL36AL;RPL36A	>sp|Q969Q0|RL36L_HUMAN 60S ribosomal protein L36a-like OS=Homo sapiens GN=RPL36AL PE=1 SV=3;>tr|H0Y5B4|H0Y5B4_HUMAN 60S ribosomal protein L36a (Fragment) OS=Homo sapiens GN=RPL36A PE=3 SV=1;>tr|H7BZ11|H7BZ11_HUMAN Uncharacterized protein (Fragment) OS=Homo	4	2	2	2	15.1	15.1	15.1	12.469	106	106;131;129;106	0.00015364	1.6042	1.2245	6.2339	4	1055500	419380	636130
Q00839;Q00839-2;B3KX72;Q5RI18	Q00839;Q00839-2;B3KX72	13;13;12;3	13;13;12;3	13;13;12;3	Heterogeneous nuclear ribonucleoprotein U	HNRNPU	>sp|Q00839|HNRPU_HUMAN Heterogeneous nuclear ribonucleoprotein U OS=Homo sapiens GN=HNRNPU PE=1 SV=6;>sp|Q00839-2|HNRPU_HUMAN Isoform Short of Heterogeneous nuclear ribonucleoprotein U OS=Homo sapiens GN=HNRNPU;>tr|B3KX72|B3KX72_HUMAN Heterogeneous nuclear	4	13	13	13	19.9	19.9	19.9	90.583	825	825;806;750;242	1.4929e-61	1.464	1.1914	19.86	32	31098000	12930000	18168000
H0YGW6;P31483;F8W8I6;Q96B58;E5RGV5;E5RG67;F8WE16	H0YGW6;P31483;F8W8I6;Q96B58;E5RGV5;E5RG67	8;8;8;7;6;4;1	4;4;4;4;3;1;0	2;2;2;2;2;1;0	Nucleolysin TIA-1 isoform p40	TIA1	>tr|H0YGW6|H0YGW6_HUMAN Nucleolysin TIA-1 isoform p40 OS=Homo sapiens GN=TIA1 PE=4 SV=1;>sp|P31483|TIA1_HUMAN Nucleolysin TIA-1 isoform p40 OS=Homo sapiens GN=TIA1 PE=1 SV=3;>tr|F8W8I6|F8W8I6_HUMAN Nucleolysin TIA-1 isoform p40 OS=Homo sapiens GN=TIA1 PE=4	7	8	4	2	18.6	11.2	7.3	51.242	463	463;386;385;214;144;161;114	2.8648e-35	1.5757	1.1742	14.876	9	7441700	3086300	4355400
P09651;F8W6I7;P09651-2;F8VRQ1;F8VXY0;P09651-3;F8W1S7;F8VSB5;F8VZ49;Q32P51;F8VTQ5;H0YH80;F8W646;F8VYN5	P09651;F8W6I7;P09651-2;F8VRQ1;F8VXY0;P09651-3;F8W1S7;F8VSB5;F8VZ49;Q32P51;F8VTQ5;H0YH80	14;14;14;14;14;14;13;13;11;9;9;7;5;4	14;14;14;14;14;14;13;13;11;9;9;7;5;4	14;14;14;14;14;14;13;13;11;9;9;7;5;4	Heterogeneous nuclear ribonucleoprotein A1;Heterogeneous nuclear ribonucleoprotein A1-like 2	HNRNPA1;HNRNPA1L2	>sp|P09651|ROA1_HUMAN Heterogeneous nuclear ribonucleoprotein A1 OS=Homo sapiens GN=HNRNPA1 PE=1 SV=5;>tr|F8W6I7|F8W6I7_HUMAN Heterogeneous nuclear ribonucleoprotein A1 OS=Homo sapiens GN=HNRNPA1 PE=4 SV=1;>sp|P09651-2|ROA1_HUMAN Isoform A1-A of Heterogene	14	14	14	14	43	43	43	38.746	372	372;320;320;307;304;267;330;306;231;320;145;191;156;113	1.3946e-107	1.2574	1.1602	15.889	27	50912000	21982000	28931000
H0YG33;P08107;F5GZ62;F5H1D3;F8VZJ4;E7EQL7;E7EP94;Q5SP16;E7EP11;C9IYI3	H0YG33;P08107;F5GZ62;F5H1D3;F8VZJ4;E7EQL7;E7EP94;Q5SP16	27;27;25;25;25;21;21;18;8;6	24;24;22;22;22;18;19;16;7;5	13;13;11;11;11;10;9;8;2;2	Heat shock 70 kDa protein 1A/1B	HSPA1B;HSPA1A	>tr|H0YG33|H0YG33_HUMAN Heat shock 70 kDa protein 1A/1B OS=Homo sapiens GN=HSPA1B PE=3 SV=1;>sp|P08107|HSP71_HUMAN Heat shock 70 kDa protein 1A/1B OS=Homo sapiens GN=HSPA1A PE=1 SV=5;>tr|F5GZ62|F5GZ62_HUMAN Heat shock 70 kDa protein 1A/1B OS=Homo sapiens G	10	27	24	13	53	49.2	29	77.405	708	708;641;624;623;618;563;550;476;232;238	3.9717e-223	1.4238	1.1547	43.225	79	150210000	61469000	88737000
Q92734;G5E9V1;Q05BK6;C9JJP5;C9JUE0;C9JTY3	Q92734;G5E9V1;Q05BK6;C9JJP5;C9JUE0;C9JTY3	11;11;10;9;8;7	11;11;10;9;8;7	11;11;10;9;8;7	Protein TFG	TFG	>sp|Q92734|TFG_HUMAN Protein TFG OS=Homo sapiens GN=TFG PE=1 SV=2;>tr|G5E9V1|G5E9V1_HUMAN Protein TFG OS=Homo sapiens GN=TFG PE=4 SV=1;>tr|Q05BK6|Q05BK6_HUMAN Protein TFG OS=Homo sapiens GN=TFG PE=2 SV=1;>tr|C9JJP5|C9JJP5_HUMAN Protein TFG (Fragment) OS=Ho	6	11	11	11	42	42	42	43.447	400	400;396;366;181;157;128	1.7061e-124	1.3538	1.1101	13.683	46	189100000	79277000	109830000
Q9BUJ2;Q9BUJ2-2;B7Z4B8;Q9BUJ2-4;Q9BUJ2-3;Q9BUJ2-5	Q9BUJ2;Q9BUJ2-2;B7Z4B8;Q9BUJ2-4;Q9BUJ2-3	28;28;28;28;23;3	28;28;28;28;23;3	28;28;28;28;23;3	Heterogeneous nuclear ribonucleoprotein U-like protein 1	HNRNPUL1	>sp|Q9BUJ2|HNRL1_HUMAN Heterogeneous nuclear ribonucleoprotein U-like protein 1 OS=Homo sapiens GN=HNRNPUL1 PE=1 SV=2;>sp|Q9BUJ2-2|HNRL1_HUMAN Isoform 2 of Heterogeneous nuclear ribonucleoprotein U-like protein 1 OS=Homo sapiens GN=HNRNPUL1;>tr|B7Z4B8|B7Z4	6	28	28	28	41.6	41.6	41.6	95.737	856	856;804;767;756;752;390	1.0897e-164	1.3047	1.1053	72.278	80	98199000	42053000	56146000
P51991;P51991-2;E7ERJ4;E7EWI9;H7C1J8	P51991;P51991-2;E7ERJ4;E7EWI9	6;6;6;6;1	6;6;6;6;1	6;6;6;6;1	Heterogeneous nuclear ribonucleoprotein A3	HNRNPA3	>sp|P51991|ROA3_HUMAN Heterogeneous nuclear ribonucleoprotein A3 OS=Homo sapiens GN=HNRNPA3 PE=1 SV=2;>sp|P51991-2|ROA3_HUMAN Isoform 2 of Heterogeneous nuclear ribonucleoprotein A3 OS=Homo sapiens GN=HNRNPA3;>tr|E7ERJ4|E7ERJ4_HUMAN Heterogeneous nuclear r	5	6	6	6	25.7	25.7	25.7	39.594	378	378;356;323;322;115	3.2252e-33	1.2663	1.1	15.242	13	10705000	4646000	6059500
Q8NC51;Q8NC51-2;Q8NC51-3;Q8NC51-4	Q8NC51;Q8NC51-2;Q8NC51-3;Q8NC51-4	6;6;6;6	6;6;6;6	6;6;6;6	Plasminogen activator inhibitor 1 RNA-binding protein	SERBP1	>sp|Q8NC51|PAIRB_HUMAN Plasminogen activator inhibitor 1 RNA-binding protein OS=Homo sapiens GN=SERBP1 PE=1 SV=2;>sp|Q8NC51-2|PAIRB_HUMAN Isoform 2 of Plasminogen activator inhibitor 1 RNA-binding protein OS=Homo sapiens GN=SERBP1;>sp|Q8NC51-3|PAIRB_HUMAN	4	6	6	6	20.3	20.3	20.3	44.965	408	408;402;393;387	9.4014e-24	1.3438	1.0885	12.022	11	4367400	1817700	2549800
B7WPD3;Q15370;B8ZZU8	B7WPD3;Q15370;B8ZZU8	3;3;3	3;3;3	3;3;3	Transcription elongation factor B polypeptide 2	TCEB2	>tr|B7WPD3|B7WPD3_HUMAN Transcription elongation factor B (SIII), polypeptide 2 (18kDa, elongin B), isoform CRA_a OS=Homo sapiens GN=TCEB2 PE=4 SV=1;>sp|Q15370|ELOB_HUMAN Transcription elongation factor B polypeptide 2 OS=Homo sapiens GN=TCEB2 PE=1 SV=1;>t	3	3	3	3	25.5	25.5	25.5	17.911	161	161;118;113	5.4257e-10	1.1912	1.0831	8.9655	6	4561300	2141000	2420200
P17844;E7ETL9	P17844;E7ETL9	29;26	29;26	21;18	Probable ATP-dependent RNA helicase DDX5	DDX5	>sp|P17844|DDX5_HUMAN Probable ATP-dependent RNA helicase DDX5 OS=Homo sapiens GN=DDX5 PE=1 SV=1;>tr|E7ETL9|E7ETL9_HUMAN Probable ATP-dependent RNA helicase DDX5 OS=Homo sapiens GN=DDX5 PE=3 SV=1	2	29	29	21	51.8	51.8	37.9	69.147	614	614;544	1.3721e-128	1.3132	1.0747	15.298	64	89550000	38496000	51054000
O60506;O60506-2;O60506-3;O60506-4;O60506-5;F6UXX1	O60506;O60506-2;O60506-3;O60506-4;O60506-5	5;5;5;5;3;2	5;5;5;5;3;2	3;3;3;3;2;1	Heterogeneous nuclear ribonucleoprotein Q	SYNCRIP	>sp|O60506|HNRPQ_HUMAN Heterogeneous nuclear ribonucleoprotein Q OS=Homo sapiens GN=SYNCRIP PE=1 SV=2;>sp|O60506-2|HNRPQ_HUMAN Isoform 2 of Heterogeneous nuclear ribonucleoprotein Q OS=Homo sapiens GN=SYNCRIP;>sp|O60506-3|HNRPQ_HUMAN Isoform 3 of Heterogen	6	5	5	3	8.5	8.5	5.8	69.602	623	623;588;562;527;410;185	2.3793e-11	1.4153	1.0734	15.427	11	3720600	1600100	2120500
Q01844-5;Q01844;Q01844-3;B0QYK0;B0QYK1;C9JGE3;Q01844-2;H7BY36;Q01844-4;F8WC90	Q01844-5;Q01844;Q01844-3;B0QYK0;B0QYK1;C9JGE3;Q01844-2;H7BY36	4;4;4;4;4;3;3;3;1;1	4;4;4;4;4;3;3;3;1;1	4;4;4;4;4;3;3;3;1;1	RNA-binding protein EWS	EWSR1	>sp|Q01844-5|EWS_HUMAN Isoform 5 of RNA-binding protein EWS OS=Homo sapiens GN=EWSR1;>sp|Q01844|EWS_HUMAN RNA-binding protein EWS OS=Homo sapiens GN=EWSR1 PE=1 SV=1;>sp|Q01844-3|EWS_HUMAN Isoform 3 of RNA-binding protein EWS OS=Homo sapiens GN=EWSR1;>tr|B0	10	4	4	4	9.1	9.1	9.1	68.965	661	661;656;655;618;600;583;583;308;354;293	6.2774e-37	1.2669	1.0681	20.744	16	80785000	34686000	46099000
P62979;P0CG48;F5H041;F5H7K6;Q96C32;P0CG47;F5GXK7;F5H747;F5H388;B4DV12;F5H7Y5;F5H265;F5H2Z3;F5GYU3;P62987;F5H6Q2;F5H4D8;F5GYX6;F5GZ39	P62979;P0CG48;F5H041;F5H7K6;Q96C32;P0CG47;F5GXK7;F5H747;F5H388;B4DV12;F5H7Y5;F5H265;F5H2Z3;F5GYU3;P62987;F5H6Q2;F5H4D8	4;2;2;2;2;2;2;2;2;2;2;2;2;2;2;2;2;1;1	4;2;2;2;2;2;2;2;2;2;2;2;2;2;2;2;2;1;1	4;2;2;2;2;2;2;2;2;2;2;2;2;2;2;2;2;1;1	Ubiquitin-40S ribosomal protein S27a;Ubiquitin;40S ribosomal protein S27a;Polyubiquitin-C;Ubiquitin;Polyubiquitin-B;Ubiquitin;Ubiquitin-60S ribosomal protein L40;Ubiquitin;60S ribosomal protein L40	RPS27A;UBC;UBB;UBA52	>sp|P62979|RS27A_HUMAN Ubiquitin-40S ribosomal protein S27a OS=Homo sapiens GN=RPS27A PE=1 SV=2;>sp|P0CG48|UBC_HUMAN Polyubiquitin-C OS=Homo sapiens GN=UBC PE=1 SV=3;>tr|F5H041|F5H041_HUMAN Ubiquitin OS=Homo sapiens GN=UBC PE=4 SV=1;>tr|F5H7K6|F5H7K6_HUMAN	19	4	4	4	36.5	36.5	36.5	17.965	156	156;685;609;533;305;229;169;161;155;153;153;149;136;134;128;123;88;76;61	1.7802e-54	1.2047	1.0641	56.051	12	14138000	6610000	7528000
H3BRC1;P62318;B4DJP7	H3BRC1;P62318;B4DJP7	2;2;2	2;2;2	2;2;2	Small nuclear ribonucleoprotein Sm D3	SNRPD3	>tr|H3BRC1|H3BRC1_HUMAN Small nuclear ribonucleoprotein Sm D3 OS=Homo sapiens GN=SNRPD3 PE=4 SV=1;>sp|P62318|SMD3_HUMAN Small nuclear ribonucleoprotein Sm D3 OS=Homo sapiens GN=SNRPD3 PE=1 SV=1;>tr|B4DJP7|B4DJP7_HUMAN Small nuclear ribonucleoprotein Sm D3	3	2	2	2	10.9	10.9	10.9	18.829	175	175;126;120	2.1191e-05	1.3697	1.0625	10.056	4	2711900	1212900	1499000
G8JLB6;P31943;E9PCY7;D6RBM0;D6RIU0;D6RIT2;D6RIH9;D6RJ04;D6RDU3;D6RFM3;D6R9T0;D6RAM1;E7EQJ0;E7EN40;E5RGV0;H0YB39;D6RDL0;H0YBD7;H0YBG7;H0YAQ2;E5RGH4;D6RF17;F5GZT4;D6R9D3;E5RJ94	G8JLB6;P31943;E9PCY7;D6RBM0;D6RIU0;D6RIT2;D6RIH9;D6RJ04;D6RDU3;D6RFM3;D6R9T0;D6RAM1;E7EQJ0	15;15;14;10;10;10;9;9;9;9;9;9;8;7;7;6;6;4;4;4;4;4;3;3;2	15;15;14;10;10;10;9;9;9;9;9;9;8;7;7;6;6;4;4;4;4;4;3;3;2	8;8;7;6;6;7;6;6;6;6;6;6;6;5;4;2;5;1;1;1;1;4;1;3;2	Heterogeneous nuclear ribonucleoprotein H;Heterogeneous nuclear ribonucleoprotein H, N-terminally processed	HNRNPH1	>tr|G8JLB6|G8JLB6_HUMAN Heterogeneous nuclear ribonucleoprotein H, N-terminally processed OS=Homo sapiens GN=HNRNPH1 PE=4 SV=1;>sp|P31943|HNRH1_HUMAN Heterogeneous nuclear ribonucleoprotein H OS=Homo sapiens GN=HNRNPH1 PE=1 SV=4;>tr|E9PCY7|E9PCY7_HUMAN Het	25	15	15	8	41.1	41.1	22.2	51.229	472	472;449;429;212;168;164;184;172;171;163;162;130;115;166;155;277;84;195;185;131;100;49;159;40;28	7.0796e-175	1.2855	1.0543	17.126	49	83828000	36651000	47177000
Q15369;E5RGD9;E5RHG8;E5RJ89	Q15369;E5RGD9;E5RHG8;E5RJ89	3;3;3;2	3;3;3;2	3;3;3;2	Transcription elongation factor B polypeptide 1	TCEB1	>sp|Q15369|ELOC_HUMAN Transcription elongation factor B polypeptide 1 OS=Homo sapiens GN=TCEB1 PE=1 SV=1;>tr|E5RGD9|E5RGD9_HUMAN Transcription elongation factor B polypeptide 1 OS=Homo sapiens GN=TCEB1 PE=4 SV=1;>tr|E5RHG8|E5RHG8_HUMAN Transcription elonga	4	3	3	3	27.7	27.7	27.7	12.473	112	112;96;89;99	1.3409e-06	1.1796	1.0423	13.771	7	3644400	1578400	2065900
P09012	P09012	3	3	3	U1 small nuclear ribonucleoprotein A	SNRPA	>sp|P09012|SNRPA_HUMAN U1 small nuclear ribonucleoprotein A OS=Homo sapiens GN=SNRPA PE=1 SV=3	1	3	3	3	13.1	13.1	13.1	31.279	282	282	2.0684e-08	1.2381	1.0177	22.778	5	2203800	971680	1232100
Q96EP5;Q96EP5-2	Q96EP5;Q96EP5-2	3;3	3;3	3;3	DAZ-associated protein 1	DAZAP1	>sp|Q96EP5|DAZP1_HUMAN DAZ-associated protein 1 OS=Homo sapiens GN=DAZAP1 PE=1 SV=1;>sp|Q96EP5-2|DAZP1_HUMAN Isoform 2 of DAZ-associated protein 1 OS=Homo sapiens GN=DAZAP1	2	3	3	3	11.5	11.5	11.5	43.383	407	407;378	4.6064e-15	1.2157	0.99661	21.587	6	3074700	1539800	1535000
Q99729-2;D6RBZ0;Q99729-3;D6RD18;D6R9P3;Q99729;Q99729-4	Q99729-2;D6RBZ0;Q99729-3;D6RD18;D6R9P3;Q99729;Q99729-4	5;5;5;5;5;4;4	5;5;5;5;5;4;4	5;5;5;5;5;4;4	Heterogeneous nuclear ribonucleoprotein A/B	HNRNPAB	>sp|Q99729-2|ROAA_HUMAN Isoform 2 of Heterogeneous nuclear ribonucleoprotein A/B OS=Homo sapiens GN=HNRNPAB;>tr|D6RBZ0|D6RBZ0_HUMAN Heterogeneous nuclear ribonucleoprotein A/B OS=Homo sapiens GN=HNRNPAB PE=4 SV=1;>sp|Q99729-3|ROAA_HUMAN Isoform 3 of Hetero	7	5	5	5	19.6	19.6	19.6	35.967	332	332;327;285;283;280;332;286	6.4329e-26	1.1859	0.98799	17.435	13	7517500	3361500	4156100
O00571;O00571-2;O15523;B4DXX7;B4DLU5;B4E132;B4E3C4;C9J081;Q9NQI0;D6RDK4;Q9NQI0-2;E9PCD8;D6RCM4;C9J8G5;B4DLA0;H0Y960	O00571;O00571-2;O15523;B4DXX7;B4DLU5	27;27;19;19;17;12;6;5;3;3;3;3;3;3;3;2	26;26;18;18;16;11;6;5;3;3;3;3;3;3;3;2	26;26;18;18;16;11;6;5;3;3;3;3;3;3;3;2	ATP-dependent RNA helicase DDX3X;ATP-dependent RNA helicase DDX3Y	DDX3X;DDX3Y	>sp|O00571|DDX3X_HUMAN ATP-dependent RNA helicase DDX3X OS=Homo sapiens GN=DDX3X PE=1 SV=3;>sp|O00571-2|DDX3X_HUMAN Isoform 2 of ATP-dependent RNA helicase DDX3X OS=Homo sapiens GN=DDX3X;>sp|O15523|DDX3Y_HUMAN ATP-dependent RNA helicase DDX3Y OS=Homo sapie	16	27	26	26	41.7	40	40	73.243	662	662;646;660;657;532;407;308;250;724;704;690;575;518;224;139;305	1.3539e-98	1.2032	0.97161	16.075	57	41236000	18031000	23206000
P63173	P63173	2	2	2	60S ribosomal protein L38	RPL38	>sp|P63173|RL38_HUMAN 60S ribosomal protein L38 OS=Homo sapiens GN=RPL38 PE=1 SV=2	1	2	2	2	24.3	24.3	24.3	8.2178	70	70	1.2175e-12	1.1901	0.96457	12.659	3	2990000	1424200	1565800
P55795;B4DFK9	P55795;B4DFK9	12;9	6;5	6;5	Heterogeneous nuclear ribonucleoprotein H2	HNRNPH2	>sp|P55795|HNRH2_HUMAN Heterogeneous nuclear ribonucleoprotein H2 OS=Homo sapiens GN=HNRNPH2 PE=1 SV=1;>tr|B4DFK9|B4DFK9_HUMAN Heterogeneous nuclear ribonucleoprotein H2 OS=Homo sapiens GN=HNRNPH2 PE=2 SV=1	2	12	6	6	37.4	21.4	21.4	49.263	449	449;404	5.6177e-96	1.1447	0.96047	16.599	9	8179500	3811400	4368200
Q15233;F5GYZ3;H7C367;C9IZL7;C9JYS8	Q15233;F5GYZ3;H7C367;C9IZL7;C9JYS8	2;2;2;2;1	2;2;2;2;1	1;1;1;1;1	Non-POU domain-containing octamer-binding protein	NONO	>sp|Q15233|NONO_HUMAN Non-POU domain-containing octamer-binding protein OS=Homo sapiens GN=NONO PE=1 SV=4;>tr|F5GYZ3|F5GYZ3_HUMAN Non-POU domain-containing octamer-binding protein OS=Homo sapiens GN=NONO PE=4 SV=1;>tr|H7C367|H7C367_HUMAN Non-POU domain-con	5	2	2	1	3.4	3.4	1.7	54.231	471	471;382;235;207;248	0.00097253	1.2019	0.95531	22.477	2	478530	228620	249910
Q7Z739;Q9Y5A9;F5H8I7;Q9Y5A9-2	Q7Z739	7;2;2;2	7;2;2;2	3;1;1;1	YTH domain family protein 3	YTHDF3	>sp|Q7Z739|YTHD3_HUMAN YTH domain family protein 3 OS=Homo sapiens GN=YTHDF3 PE=1 SV=1	4	7	7	3	12.8	12.8	4.6	63.86	585	585;579;569;529	5.9966e-19	1.1058	0.94024	20.817	15	6014700	2745600	3269100
P62081;B5MCP9	P62081;B5MCP9	7;6	7;6	7;6	40S ribosomal protein S7	RPS7	>sp|P62081|RS7_HUMAN 40S ribosomal protein S7 OS=Homo sapiens GN=RPS7 PE=1 SV=1;>tr|B5MCP9|B5MCP9_HUMAN 40S ribosomal protein S7 OS=Homo sapiens GN=RPS7 PE=4 SV=1	2	7	7	7	50.5	50.5	50.5	22.127	194	194;187	8.0671e-21	1.1789	0.9286	16.301	18	25193000	11383000	13810000
P12004	P12004	2	2	2	Proliferating cell nuclear antigen	PCNA	>sp|P12004|PCNA_HUMAN Proliferating cell nuclear antigen OS=Homo sapiens GN=PCNA PE=1 SV=1	1	2	2	2	16.1	16.1	16.1	28.768	261	261	3.2867e-06	1.0284	0.92764	12.176	3	2266400	1077300	1189200
Q01085-2;Q01085;E7ETC0;E7ETJ9;Q49AS9;A6NKZ9	Q01085-2;Q01085;E7ETC0;E7ETJ9	9;9;5;5;4;4	9;9;5;5;4;4	4;4;1;2;3;1	Nucleolysin TIAR	TIAL1	>sp|Q01085-2|TIAR_HUMAN Isoform 2 of Nucleolysin TIAR OS=Homo sapiens GN=TIAL1;>sp|Q01085|TIAR_HUMAN Nucleolysin TIAR OS=Homo sapiens GN=TIAL1 PE=1 SV=1;>tr|E7ETC0|E7ETC0_HUMAN Nucleolysin TIAR OS=Homo sapiens GN=TIAL1 PE=4 SV=1;>tr|E7ETJ9|E7ETJ9_HUMAN Nuc	6	9	9	4	24.7	24.7	10.2	43.448	392	392;375;135;132;252;85	1.536e-65	1.1405	0.92094	29.32	24	27501000	12555000	14947000
Q14444;Q14444-2;E9PLA9;G3V153;E9PEK6;E9PP31	Q14444;Q14444-2;E9PLA9;G3V153;E9PEK6;E9PP31	8;8;7;6;6;5	8;8;7;6;6;5	8;8;7;6;6;5	Caprin-1	CAPRIN1	>sp|Q14444|CAPR1_HUMAN Caprin-1 OS=Homo sapiens GN=CAPRIN1 PE=1 SV=2;>sp|Q14444-2|CAPR1_HUMAN Isoform 2 of Caprin-1 OS=Homo sapiens GN=CAPRIN1;>tr|E9PLA9|E9PLA9_HUMAN Caprin-1 (Fragment) OS=Homo sapiens GN=CAPRIN1 PE=4 SV=1;>tr|G3V153|G3V153_HUMAN Caprin-1	6	8	8	8	10.3	10.3	10.3	78.365	709	709;694;186;628;372;178	5.4914e-33	1.1336	0.91941	18.334	18	12422000	5905100	6517000
Q13151	Q13151	7	7	7	Heterogeneous nuclear ribonucleoprotein A0	HNRNPA0	>sp|Q13151|ROA0_HUMAN Heterogeneous nuclear ribonucleoprotein A0 OS=Homo sapiens GN=HNRNPA0 PE=1 SV=1	1	7	7	7	28.2	28.2	28.2	30.84	305	305	2.1254e-31	1.1432	0.91769	13.331	17	14638000	6486400	8152000
P11940;P11940-2;E7EQV3;E7ERJ7;H0YAR2;H0YBQ4;Q9H361;Q4VXU2;H0YBN4;H3BNY3;E5RJB9;E5RGH3;H0Y5F5;Q4VY17;H3BPI5;H0YB86;H0YAP2;E5RH24;H0YEU6;E5RHG7;Q96DU9;H0YCC8;E5RFD8;E5RGC4	P11940;P11940-2;E7EQV3;E7ERJ7;H0YAR2;H0YBQ4	15;15;14;13;10;9;7;6;6;5;5;5;4;4;4;4;4;4;2;2;1;1;1;1	15;15;14;13;10;9;7;6;6;5;5;5;4;4;4;4;4;4;2;2;1;1;1;1	8;8;8;7;7;6;3;3;2;3;1;2;0;3;2;2;4;1;0;0;1;0;0;0	Polyadenylate-binding protein 1	PABPC1	>sp|P11940|PABP1_HUMAN Polyadenylate-binding protein 1 OS=Homo sapiens GN=PABPC1 PE=1 SV=2;>sp|P11940-2|PABP1_HUMAN Isoform 2 of Polyadenylate-binding protein 1 OS=Homo sapiens GN=PABPC1;>tr|E7EQV3|E7EQV3_HUMAN Polyadenylate-binding protein 1 OS=Homo sapie	24	15	15	8	26.9	26.9	13.2	70.67	636	636;547;591;604;284;258;631;614;175;347;129;108;550;330;255;165;131;118;249;75;382;197;61;43	2.5703e-72	1.1593	0.91359	16.342	34	23956000	11255000	12702000
Q9BYJ9;F8W840	Q9BYJ9;F8W840	5;5	1;1	1;1	YTH domain family protein 1	YTHDF1	>sp|Q9BYJ9|YTHD1_HUMAN YTH domain family protein 1 OS=Homo sapiens GN=YTHDF1 PE=1 SV=1;>tr|F8W840|F8W840_HUMAN YTH domain family protein 1 OS=Homo sapiens GN=YTHDF1 PE=4 SV=1	2	5	1	1	9.8	1.3	1.3	60.873	559	559;509	1.1358e-14	1.1406	0.89898	16.613	2	519660	256160	263500
P31942;P31942-2;P31942-3;B4DHY1;P31942-4;P31942-5;P31942-6	P31942;P31942-2;P31942-3;B4DHY1;P31942-4	8;8;6;6;4;3;3	7;7;6;5;4;3;3	7;7;6;5;4;3;3	Heterogeneous nuclear ribonucleoprotein H3	HNRNPH3	>sp|P31942|HNRH3_HUMAN Heterogeneous nuclear ribonucleoprotein H3 OS=Homo sapiens GN=HNRNPH3 PE=1 SV=2;>sp|P31942-2|HNRH3_HUMAN Isoform 2 of Heterogeneous nuclear ribonucleoprotein H3 OS=Homo sapiens GN=HNRNPH3;>sp|P31942-3|HNRH3_HUMAN Isoform 3 of Heterog	7	8	7	7	30.1	27.7	27.7	36.926	346	346;331;297;238;215;145;139	2.6528e-49	1.0995	0.89655	14.61	24	21804000	10235000	11569000
P07437;F8VW92;F8VYX6;Q5JP53;F8VUJ7;Q5ST81;E7EWR1;E7ENH1;F5H894;E9PBJ4;A6NNZ2;A6NKZ8;CON__ENSEMBL:ENSBTAP00000025008;Q9H4B7	P07437;F8VW92;F8VYX6;Q5JP53;F8VUJ7;Q5ST81;E7EWR1;E7ENH1;F5H894;E9PBJ4	22;22;22;22;19;19;16;13;12;11;7;5;4;4	5;5;5;5;5;2;2;2;1;4;0;0;0;0	4;4;4;4;4;2;2;2;1;3;0;0;0;0	Tubulin beta chain	TUBB	>sp|P07437|TBB5_HUMAN Tubulin beta chain OS=Homo sapiens GN=TUBB PE=1 SV=2;>tr|F8VW92|F8VW92_HUMAN Tubulin beta chain OS=Homo sapiens GN=TUBB PE=3 SV=1;>tr|F8VYX6|F8VYX6_HUMAN Tubulin beta chain OS=Homo sapiens GN=TUBB PE=3 SV=1;>tr|Q5JP53|Q5JP53_HUMAN Tub	14	22	5	4	70.7	19.4	16	49.67	444	444;435;435;426;415;372;353;271;207;243;444;372;536;451	3.7618e-276	1.1028	0.89245	10.404	32	264370000	124460000	139910000
Q14103;Q14103-2;Q14103-3;B4DTC3;Q14103-4;H7BXN2;H0Y8G5;H0YA96;D6RAF8;D6RF44;F5H6R6;D6RBQ9;D6RD83	Q14103;Q14103-2;Q14103-3;B4DTC3;Q14103-4;H7BXN2;H0Y8G5;H0YA96;D6RAF8;D6RF44;F5H6R6;D6RBQ9	4;4;4;4;4;4;4;4;3;3;2;2;1	3;3;3;3;3;3;3;3;2;2;2;1;1	3;3;3;3;3;3;3;3;2;2;2;1;1	Heterogeneous nuclear ribonucleoprotein D0	HNRNPD	>sp|Q14103|HNRPD_HUMAN Heterogeneous nuclear ribonucleoprotein D0 OS=Homo sapiens GN=HNRNPD PE=1 SV=1;>sp|Q14103-2|HNRPD_HUMAN Isoform 2 of Heterogeneous nuclear ribonucleoprotein D0 OS=Homo sapiens GN=HNRNPD;>sp|Q14103-3|HNRPD_HUMAN Isoform 3 of Heterogen	13	4	3	3	11.5	9.3	9.3	38.434	355	355;336;306;303;287;281;261;210;221;112;201;155;92	4.4682e-20	1.1035	0.88208	18.484	9	11237000	5255200	5982000
Q59F66;H3BLZ8;Q92841;Q92841-3;Q92841-2;Q92841-1;C9JMU5;Q9UQL5;G5E9L5	Q59F66;H3BLZ8;Q92841;Q92841-3;Q92841-2;Q92841-1;C9JMU5	13;13;13;13;13;13;12;1;1	5;5;5;5;5;5;5;1;1	5;5;5;5;5;5;5;1;1	Probable ATP-dependent RNA helicase DDX17	DDX17	>tr|Q59F66|Q59F66_HUMAN DEAD box polypeptide 17 isoform p82 variant (Fragment) OS=Homo sapiens GN=DDX17 PE=2 SV=1;>tr|H3BLZ8|H3BLZ8_HUMAN Probable ATP-dependent RNA helicase DDX17 OS=Homo sapiens GN=DDX17 PE=3 SV=1;>sp|Q92841|DDX17_HUMAN Probable ATP-depen	9	13	5	5	19.9	8.4	8.4	81.067	737	737;731;729;652;652;650;652;183;181	5.0672e-68	1.1099	0.85439	19.265	9	3866700	1863000	2003800
P52597;B4DKS8	P52597;B4DKS8	6;6	4;4	4;4	Heterogeneous nuclear ribonucleoprotein F;Heterogeneous nuclear ribonucleoprotein F, N-terminally processed	HNRNPF	>sp|P52597|HNRPF_HUMAN Heterogeneous nuclear ribonucleoprotein F OS=Homo sapiens GN=HNRNPF PE=1 SV=3;>tr|B4DKS8|B4DKS8_HUMAN Heterogeneous nuclear ribonucleoprotein F, N-terminally processed OS=Homo sapiens GN=HNRNPF PE=2 SV=1	2	6	4	4	22.2	15.7	15.7	45.671	415	415;338	4.9537e-74	0.99569	0.84691	22.177	9	5003200	2493100	2510100
P61978-2;P61978;B4DFF1;P61978-3;Q5T6W5;Q5T6W2;Q5T6W1	P61978-2;P61978;B4DFF1;P61978-3;Q5T6W5;Q5T6W2	6;6;6;6;6;5;2	6;6;6;6;6;5;2	6;6;6;6;6;5;2	Heterogeneous nuclear ribonucleoprotein K	HNRNPK	>sp|P61978-2|HNRPK_HUMAN Isoform 2 of Heterogeneous nuclear ribonucleoprotein K OS=Homo sapiens GN=HNRNPK;>sp|P61978|HNRPK_HUMAN Heterogeneous nuclear ribonucleoprotein K OS=Homo sapiens GN=HNRNPK PE=1 SV=1;>tr|B4DFF1|B4DFF1_HUMAN Heterogeneous nuclear rib	7	6	6	6	15.7	15.7	15.7	51.028	464	464;463;459;440;428;379;306	9.598e-24	1.0722	0.84038	41.541	14	8607000	4067100	4539900
Q92804;Q92804-2;F5GWQ7	Q92804;Q92804-2;F5GWQ7	7;7;6	6;6;5	6;6;5	TATA-binding protein-associated factor 2N	TAF15	>sp|Q92804|RBP56_HUMAN TATA-binding protein-associated factor 2N OS=Homo sapiens GN=TAF15 PE=1 SV=1;>sp|Q92804-2|RBP56_HUMAN Isoform Short of TATA-binding protein-associated factor 2N OS=Homo sapiens GN=TAF15;>tr|F5GWQ7|F5GWQ7_HUMAN TATA-binding protein-as	3	7	6	6	20.8	18.4	18.4	61.829	592	592;589;395	3.1534e-47	1.0165	0.82403	15.767	21	13604000	6367500	7236100
P04792;B4DL87;F8WE04;C9J3N8	P04792;B4DL87;F8WE04	6;5;3;2	6;5;3;2	6;5;3;2	Heat shock protein beta-1	HSPB1	>sp|P04792|HSPB1_HUMAN Heat shock protein beta-1 OS=Homo sapiens GN=HSPB1 PE=1 SV=2;>tr|B4DL87|B4DL87_HUMAN Heat shock protein beta-1 OS=Homo sapiens GN=HSPB1 PE=2 SV=1;>tr|F8WE04|F8WE04_HUMAN Heat shock protein beta-1 OS=Homo sapiens GN=HSPB1 PE=4 SV=1	4	6	6	6	35.1	35.1	35.1	22.782	205	205;170;186;37	9.0952e-22	1.0064	0.82275	16.523	18	21133000	10902000	10231000
Q3ZCM7;Q5SQY0;C9JAA5;F5H0I4;F8W813	Q3ZCM7;Q5SQY0;C9JAA5;F5H0I4	9;8;8;8;1	1;1;1;1;0	1;1;1;1;0	Tubulin beta-8 chain	TUBB8;RP11-631M21.2	>sp|Q3ZCM7|TBB8_HUMAN Tubulin beta-8 chain OS=Homo sapiens GN=TUBB8 PE=1 SV=2;>tr|Q5SQY0|Q5SQY0_HUMAN Novel protein similar to beta-tubulin 4Q (TUBB4Q) (LOC253936) OS=Homo sapiens GN=RP11-631M21.2 PE=3 SV=1;>tr|C9JAA5|C9JAA5_HUMAN Tubulin beta-8 chain OS=H	5	9	1	1	24.3	7.2	7.2	49.775	444	444;410;407;372;119	5.6016e-50	0.99381	0.80739	7.1588	7	73797000	36031000	37765000
Q9UKI8-2;Q9UKI8;Q9UKI8-5;Q9UKI8-4;Q9UKI8-3;B3KRP1;Q86UE8;Q86UE8-2;Q86UE8-3;C9JWT6;F8WAU8;F8W7X8;H0Y2Z4	Q9UKI8-2;Q9UKI8;Q9UKI8-5;Q9UKI8-4;Q9UKI8-3	15;15;15;13;12;6;5;5;5;2;2;2;1	15;15;15;13;12;6;5;5;5;2;2;2;1	15;15;15;13;12;6;5;5;5;2;2;2;1	Serine/threonine-protein kinase tousled-like 1	TLK1	>sp|Q9UKI8-2|TLK1_HUMAN Isoform 2 of Serine/threonine-protein kinase tousled-like 1 OS=Homo sapiens GN=TLK1;>sp|Q9UKI8|TLK1_HUMAN Serine/threonine-protein kinase tousled-like 1 OS=Homo sapiens GN=TLK1 PE=1 SV=2;>sp|Q9UKI8-5|TLK1_HUMAN Isoform 5 of Serine/t	13	15	15	15	22.7	22.7	22.7	89.022	787	787;766;718;670;549;413;772;750;718;162;136;116;124	1.3125e-179	0.96857	0.80481	35.115	31	26364000	13248000	13116000
P31689;F5GZ88;B7Z5C0	P31689;F5GZ88;B7Z5C0	5;5;5	5;5;5	5;5;5	DnaJ homolog subfamily A member 1	DNAJA1	>sp|P31689|DNJA1_HUMAN DnaJ homolog subfamily A member 1 OS=Homo sapiens GN=DNAJA1 PE=1 SV=2;>tr|F5GZ88|F5GZ88_HUMAN DnaJ homolog subfamily A member 1 OS=Homo sapiens GN=DNAJA1 PE=4 SV=1;>tr|B7Z5C0|B7Z5C0_HUMAN DnaJ homolog subfamily A member 1 OS=Homo sap	3	5	5	5	17.1	17.1	17.1	44.868	397	397;257;240	4.888e-17	0.97175	0.79931	11.434	10	4741300	2428500	2312800
P63167;Q96FJ2;F8VRV5;F8VXL2;F8VXI7	P63167;Q96FJ2	3;2;1;1;1	3;2;1;1;1	3;2;1;1;1	Dynein light chain 1, cytoplasmic;Dynein light chain 2, cytoplasmic	DYNLL1;DYNLL2	>sp|P63167|DYL1_HUMAN Dynein light chain 1, cytoplasmic OS=Homo sapiens GN=DYNLL1 PE=1 SV=1;>sp|Q96FJ2|DYL2_HUMAN Dynein light chain 2, cytoplasmic OS=Homo sapiens GN=DYNLL2 PE=1 SV=1	5	3	3	3	50.6	50.6	50.6	10.366	89	89;89;67;47;42	1.1655e-41	0.98935	0.79872	35.83	9	11874000	5372900	6501500
Q9BQE3;F5H5D3;E9PGK3	Q9BQE3;F5H5D3;E9PGK3	26;25;15	2;2;2	2;2;2	Tubulin alpha-1C chain	TUBA1C	>sp|Q9BQE3|TBA1C_HUMAN Tubulin alpha-1C chain OS=Homo sapiens GN=TUBA1C PE=1 SV=1;>tr|F5H5D3|F5H5D3_HUMAN Tubulin alpha-1C chain OS=Homo sapiens GN=TUBA1C PE=3 SV=1;>tr|E9PGK3|E9PGK3_HUMAN Tubulin alpha-1C chain OS=Homo sapiens GN=TUBA1C PE=4 SV=1	3	26	2	2	77.7	9.1	9.1	49.895	449	449;519;326	6.7314e-295	0.99299	0.79488	9.8423	7	19511000	9525700	9985600
P68371	P68371	24	24	1	Tubulin beta-4B chain	TUBB4B	>sp|P68371|TBB4B_HUMAN Tubulin beta-4B chain OS=Homo sapiens GN=TUBB4B PE=1 SV=1	1	24	24	1	74.8	74.8	2.7	49.83	445	445	6.2355e-284	0.93125	0.77968	29.429	104	655680000	345590000	310090000
Q13748;Q13748-2;Q6PEY2	Q13748;Q13748-2;Q6PEY2	20;18;15	1;1;1	1;1;1	Tubulin alpha-3C/D chain;Tubulin alpha-3E chain	TUBA3C;TUBA3E	>sp|Q13748|TBA3C_HUMAN Tubulin alpha-3C/D chain OS=Homo sapiens GN=TUBA3C PE=1 SV=3;>sp|Q13748-2|TBA3C_HUMAN Isoform 2 of Tubulin alpha-3C/D chain OS=Homo sapiens GN=TUBA3C;>sp|Q6PEY2|TBA3E_HUMAN Tubulin alpha-3E chain OS=Homo sapiens GN=TUBA3E PE=1 SV=2	3	20	1	1	58.7	3.3	3.3	49.959	450	450;418;450	1.4799e-239	0.87466	0.75935	11.377	3	3143400	1708900	1434500
P17066;B4DHP5;P48741	P17066;B4DHP5;P48741	9;7;5	1;0;1	1;0;1	Heat shock 70 kDa protein 6;Putative heat shock 70 kDa protein 7	HSPA6;HSPA7	>sp|P17066|HSP76_HUMAN Heat shock 70 kDa protein 6 OS=Homo sapiens GN=HSPA6 PE=1 SV=2;>tr|B4DHP5|B4DHP5_HUMAN Heat shock 70 kDa protein 6 OS=Homo sapiens GN=HSPA6 PE=2 SV=1;>sp|P48741|HSP77_HUMAN Putative heat shock 70 kDa protein 7 OS=Homo sapiens GN=HSPA	3	9	1	1	15.4	1.7	1.7	71.027	643	643;619;367	2.1006e-56	0.90364	0.75838	14.54	2	22287000	11547000	10740000
Q71U36;G3V1U9;F8VXZ4;F8VQQ4;E7ET24;F8VWX4;F8VS66;F8VRZ4;A6NHL2;A6NHL2-2;C9JJQ8;C9JQ00;C9JEV8;F8VWV9;F8VX09;C9JDL2;C9K0S6;F8W0F6;F8VXB8;F8VYI2;F8VS94;F8VRK0;F8VXZ7	Q71U36;G3V1U9;F8VXZ4	26;25;18;12;8;8;7;6;5;5;5;5;5;5;5;3;3;2;2;2;2;2;1	2;2;2;1;0;0;0;0;0;0;0;0;0;0;0;0;0;0;0;0;0;0;0	0;0;0;0;0;0;0;0;0;0;0;0;0;0;0;0;0;0;0;0;0;0;0	Tubulin alpha-1A chain	TUBA1A	>sp|Q71U36|TBA1A_HUMAN Tubulin alpha-1A chain OS=Homo sapiens GN=TUBA1A PE=1 SV=1;>tr|G3V1U9|G3V1U9_HUMAN Tubulin alpha-1A chain OS=Homo sapiens GN=TUBA1A PE=3 SV=1;>tr|F8VXZ4|F8VXZ4_HUMAN Tubulin alpha-1A chain OS=Homo sapiens GN=TUBA1A PE=4 SV=1	23	26	2	0	77.4	6.2	0	50.135	451	451;416;298;219;182;182;130;112;446;406;198;180;153;81;75;120;47;231;109;86;76;49;26	0	0.88549	0.75594	14.708	6	21149000	11642000	9507400
P22626;P22626-2	P22626;P22626-2	17;17	17;17	17;17	Heterogeneous nuclear ribonucleoproteins A2/B1	HNRNPA2B1	>sp|P22626|ROA2_HUMAN Heterogeneous nuclear ribonucleoproteins A2/B1 OS=Homo sapiens GN=HNRNPA2B1 PE=1 SV=2;>sp|P22626-2|ROA2_HUMAN Isoform A2 of Heterogeneous nuclear ribonucleoproteins A2/B1 OS=Homo sapiens GN=HNRNPA2B1	2	17	17	17	53.5	53.5	53.5	37.429	353	353;341	1.4514e-97	0.84896	0.74438	46.505	39	82765000	29035000	53730000
O14979;O14979-2;O14979-3	O14979;O14979-2;O14979-3	5;5;5	5;5;5	4;4;4	Heterogeneous nuclear ribonucleoprotein D-like	HNRPDL	>sp|O14979|HNRDL_HUMAN Heterogeneous nuclear ribonucleoprotein D-like OS=Homo sapiens GN=HNRPDL PE=1 SV=3;>sp|O14979-2|HNRDL_HUMAN Isoform 2 of Heterogeneous nuclear ribonucleoprotein D-like OS=Homo sapiens GN=HNRPDL;>sp|O14979-3|HNRDL_HUMAN Isoform 3 of H	3	5	5	4	15	15	13.1	46.437	420	420;301;244	7.4998e-41	0.92478	0.72413	14.877	12	14437000	7599000	6837800
P35637;P35637-2;E7EUX0;B4DR70;H3BNA4;H3BPE7;H3BVD6	P35637;P35637-2;E7EUX0;B4DR70;H3BNA4;H3BPE7	9;9;9;9;9;7;3	9;9;9;9;9;7;3	8;8;8;8;8;6;2	RNA-binding protein FUS	FUS	>sp|P35637|FUS_HUMAN RNA-binding protein FUS OS=Homo sapiens GN=FUS PE=1 SV=1;>sp|P35637-2|FUS_HUMAN Isoform Short of RNA-binding protein FUS OS=Homo sapiens GN=FUS;>tr|E7EUX0|E7EUX0_HUMAN Uncharacterized protein OS=Homo sapiens GN=FUS PE=4 SV=1;>tr|B4DR70	7	9	9	8	19.4	19.4	19.4	53.425	526	526;525;524;429;268;527;68	5.4047e-61	0.81006	0.71422	21.96	30	199390000	108440000	90958000
Q13283;F8W7N6;F5H4D6;E5RIZ6;E5RJU8;Q5HYE9;E5RH42;E5RIF8;E5RI46;E5RH00	Q13283;F8W7N6;F5H4D6	8;4;4;3;2;2;2;2;2;1	8;4;4;3;2;2;2;2;2;1	8;4;4;3;2;2;2;2;2;1	Ras GTPase-activating protein-binding protein 1	G3BP1	>sp|Q13283|G3BP1_HUMAN Ras GTPase-activating protein-binding protein 1 OS=Homo sapiens GN=G3BP1 PE=1 SV=1;>tr|F8W7N6|F8W7N6_HUMAN Ras GTPase-activating protein-binding protein 1 OS=Homo sapiens GN=G3BP1 PE=4 SV=1;>tr|F5H4D6|F5H4D6_HUMAN Ras GTPase-activati	10	8	8	8	22.1	22.1	22.1	52.164	466	466;308;284;148;153;122;117;106;105;37	2.0967e-37	0.88671	0.71063	14.23	22	19121000	10031000	9090100
Q96SW2;Q96SW2-2;F5H3U1	Q96SW2;Q96SW2-2;F5H3U1	11;11;9	11;11;9	11;11;9	Protein cereblon	CRBN	>sp|Q96SW2|CRBN_HUMAN Protein cereblon OS=Homo sapiens GN=CRBN PE=1 SV=1;>sp|Q96SW2-2|CRBN_HUMAN Isoform 2 of Protein cereblon OS=Homo sapiens GN=CRBN;>tr|F5H3U1|F5H3U1_HUMAN Protein cereblon OS=Homo sapiens GN=CRBN PE=4 SV=1	3	11	11	11	36.4	36.4	36.4	50.545	442	442;441;376	1.0319e-60	0.82386	0.6861	15.084	28	23812000	12989000	10823000
Q16531;F5GY55;E7EPB0;B4DZP5;B4DG00;F5H4N9;F5H238;F5H6C5;F5H7A0;F5H775;F5H581;F5H0Y5;F5H2L3;F5GZY8;F5GWI0;F5GZ34;F8WF81;F5H198;F5GYG8	Q16531;F5GY55;E7EPB0;B4DZP5	27;24;24;17;9;8;7;7;6;5;4;4;4;4;4;3;3;2;2	27;24;24;17;9;8;7;7;6;5;4;4;4;4;4;3;3;2;2	27;24;24;17;9;8;7;7;6;5;4;4;4;4;4;3;3;2;2	DNA damage-binding protein 1	DDB1	>sp|Q16531|DDB1_HUMAN DNA damage-binding protein 1 OS=Homo sapiens GN=DDB1 PE=1 SV=1;>tr|F5GY55|F5GY55_HUMAN DNA damage-binding protein 1 OS=Homo sapiens GN=DDB1 PE=4 SV=1;>tr|E7EPB0|E7EPB0_HUMAN Uncharacterized protein OS=Homo sapiens GN=DDB1 PE=4 SV=1;>t	19	27	27	27	29.5	29.5	29.5	126.97	1140	1140;1092;1009;826;451;254;303;272;182;240;267;204;165;146;139;187;127;162;109	1.0876e-106	0.80532	0.67066	47.395	56	56800000	31463000	25337000
Q13268-2;Q13268;C9JZP6;H0YJG9	Q13268-2;Q13268;C9JZP6;H0YJG9	2;2;2;1	2;2;2;1	2;2;2;1	Dehydrogenase/reductase SDR family member 2	DHRS2	>sp|Q13268-2|DHRS2_HUMAN Isoform 2 of Dehydrogenase/reductase SDR family member 2 OS=Homo sapiens GN=DHRS2;>sp|Q13268|DHRS2_HUMAN Dehydrogenase/reductase SDR family member 2 OS=Homo sapiens GN=DHRS2 PE=1 SV=3;>tr|C9JZP6|C9JZP6_HUMAN Dehydrogenase/reductase	4	2	2	2	7.2	7.2	7.2	29.007	278	278;258;225;161	0.00018988	0.81336	0.64981	2.0053	3	1221700	703100	518600
P11142;E9PKE3;E9PNE6;E7ET08;P11142-2;A8K7Q2;E9PN89;E9PS65;P54652;E9PLF4;E9PK54;E9PQK7;E9PQQ4;E9PM13;E9PPY6;B3KUS2;E9PI65;E9PN25;E9PSH5	P11142;E9PKE3;E9PNE6;E7ET08;P11142-2;A8K7Q2	34;33;26;24;24;22;16;13;11;11;10;10;10;9;8;7;7;7;1	32;31;25;22;22;21;15;12;9;10;10;10;10;9;8;6;6;7;1	28;27;21;20;20;18;14;10;6;9;9;9;9;7;7;3;5;6;1	Heat shock cognate 71 kDa protein	HSPA8	>sp|P11142|HSP7C_HUMAN Heat shock cognate 71 kDa protein OS=Homo sapiens GN=HSPA8 PE=1 SV=1;>tr|E9PKE3|E9PKE3_HUMAN Heat shock cognate 71 kDa protein OS=Homo sapiens GN=HSPA8 PE=3 SV=1;>tr|E9PNE6|E9PNE6_HUMAN Heat shock cognate 71 kDa protein OS=Homo sapie	19	34	32	28	65.9	63.5	57.9	70.897	646	646;627;500;494;493;410;312;223;639;187;184;178;171;151;137;413;168;132;59	0	0.7817	0.64669	14.726	93	309280000	171530000	137750000
P68104;Q5VTE0;Q6IQ15;F8W6I0;Q05639;Q5JR01;A6PW80;E7EPH7	P68104;Q5VTE0;Q6IQ15;F8W6I0	15;14;14;11;7;5;5;3	15;14;14;11;7;5;5;3	15;14;14;11;7;5;5;3	Elongation factor 1-alpha 1;Putative elongation factor 1-alpha-like 3;Elongation factor 1-alpha	EEF1A1;EEF1A1P5	>sp|P68104|EF1A1_HUMAN Elongation factor 1-alpha 1 OS=Homo sapiens GN=EEF1A1 PE=1 SV=1;>sp|Q5VTE0|EF1A3_HUMAN Putative elongation factor 1-alpha-like 3 OS=Homo sapiens GN=EEF1A1P5 PE=5 SV=1;>tr|Q6IQ15|Q6IQ15_HUMAN EEF1A1 protein OS=Homo sapiens GN=EEF1A1 P	8	15	15	15	49.4	49.4	49.4	50.14	462	462;462;441;426;463;145;107;111	2.0564e-76	0.75002	0.64264	12.279	37	100100000	56855000	43240000
Q9BV86;Q9BV86-2	Q9BV86;Q9BV86-2	3;3	3;3	3;3	Alpha N-terminal protein methyltransferase 1A	METTL11A	>sp|Q9BV86|NTM1A_HUMAN Alpha N-terminal protein methyltransferase 1A OS=Homo sapiens GN=METTL11A PE=1 SV=3;>sp|Q9BV86-2|NTM1A_HUMAN Isoform 2 of Alpha N-terminal protein methyltransferase 1A OS=Homo sapiens GN=METTL11A	2	3	3	3	13.9	13.9	13.9	25.387	223	223;145	1.3965e-10	0.75284	0.64084	17.292	4	1599700	874790	724950
P11021;B4DEF7	P11021	39;16	39;16	38;15	78 kDa glucose-regulated protein	HSPA5	>sp|P11021|GRP78_HUMAN 78 kDa glucose-regulated protein OS=Homo sapiens GN=HSPA5 PE=1 SV=2	2	39	39	38	60.6	60.6	60.6	72.332	654	654;278	0	0.70168	0.5979	15.173	123	585270000	340180000	245090000
P07900-2;P07900;P08238;Q86U12;Q58FF7;Q58FF6;Q58FF8;Q14568;G3V2J8;Q5T9W8	P07900-2;P07900;P08238;Q86U12;Q58FF7;Q58FF6;Q58FF8;Q14568;G3V2J8;Q5T9W8	2;2;2;2;1;1;1;1;1;1	2;2;2;2;1;1;1;1;1;1	2;2;2;2;1;1;1;1;1;1	Heat shock protein HSP 90-alpha;Heat shock protein HSP 90-beta;Putative heat shock protein HSP 90-beta-3;Putative heat shock protein HSP 90-beta 4;Putative heat shock protein HSP 90-beta 2;Putative heat shock protein HSP 90-alpha A2	HSP90AA1;HSP90AB1;HSP90AB3P;HSP90AB4P;HSP90AB2P;HSP90AA2	>sp|P07900-2|HS90A_HUMAN Isoform 2 of Heat shock protein HSP 90-alpha OS=Homo sapiens GN=HSP90AA1;>sp|P07900|HS90A_HUMAN Heat shock protein HSP 90-alpha OS=Homo sapiens GN=HSP90AA1 PE=1 SV=5;>sp|P08238|HS90B_HUMAN Heat shock protein HSP 90-beta OS=Homo sap	10	2	2	2	2.2	2.2	2.2	98.16	854	854;732;724;413;597;505;381;343;174;168	1.3586e-06	0.74623	0.59203	57.479	2	477560	257550	220010
P28799;P28799-2;Q9H8S1;B4E1G5	P28799;P28799-2;Q9H8S1;B4E1G5	9;6;6;5	9;6;6;5	9;6;6;5	Granulins;Acrogranin;Paragranulin;Granulin-1;Granulin-2;Granulin-3;Granulin-4;Granulin-5;Granulin-6;Granulin-7	GRN	>sp|P28799|GRN_HUMAN Granulins OS=Homo sapiens GN=GRN PE=1 SV=2;>sp|P28799-2|GRN_HUMAN Isoform 2 of Granulins OS=Homo sapiens GN=GRN;>tr|Q9H8S1|Q9H8S1_HUMAN Granulin-6 OS=Homo sapiens GN=GRN PE=2 SV=1;>tr|B4E1G5|B4E1G5_HUMAN Uncharacterized protein OS=Homo	4	9	9	9	18.4	18.4	18.4	63.544	593	593;438;413;436	4.3317e-29	0.73177	0.56871	16.843	22	18422000	10641000	7781100
P04350;B4DJ43;B4DFH6	P04350;B4DJ43;B4DFH6	20;18;11	2;2;1	1;1;1	Tubulin beta-4A chain	TUBB4A;TUBB4	>sp|P04350|TBB4A_HUMAN Tubulin beta-4A chain OS=Homo sapiens GN=TUBB4A PE=1 SV=2;>tr|B4DJ43|B4DJ43_HUMAN Tubulin beta-4A chain OS=Homo sapiens GN=TUBB4A PE=2 SV=1;>tr|B4DFH6|B4DFH6_HUMAN Uncharacterized protein OS=Homo sapiens GN=TUBB4 PE=2 SV=1	3	20	2	1	67.8	8.1	3.8	49.585	444	444;362;236	1.1788e-213	0.6839	0.55881	14.461	8	24827000	14280000	10547000
P25705;A8K092	P25705;A8K092	5;5	5;5	5;5	ATP synthase subunit alpha, mitochondrial;ATP synthase subunit alpha	ATP5A1	>sp|P25705|ATPA_HUMAN ATP synthase subunit alpha, mitochondrial OS=Homo sapiens GN=ATP5A1 PE=1 SV=1;>tr|A8K092|A8K092_HUMAN ATP synthase subunit alpha OS=Homo sapiens GN=ATP5A1 PE=2 SV=1	2	5	5	5	12.3	12.3	12.3	59.75	553	553;503	1.5601e-12	0.56487	0.47482	73.161	8	4657600	3292700	1364900
Q9BUF5;B4DP54;B3KS31	Q9BUF5;B4DP54;B3KS31	17;14;14	8;6;5	7;5;4	Tubulin beta-6 chain	TUBB6	>sp|Q9BUF5|TBB6_HUMAN Tubulin beta-6 chain OS=Homo sapiens GN=TUBB6 PE=1 SV=1;>tr|B4DP54|B4DP54_HUMAN Tubulin beta-6 chain OS=Homo sapiens GN=TUBB6 PE=2 SV=1;>tr|B3KS31|B3KS31_HUMAN Tubulin beta-6 chain OS=Homo sapiens GN=TUBB6 PE=2 SV=1	3	17	8	7	65.9	37.2	34.5	49.857	446	446;418;374	4.6803e-121	0.57595	0.46727	30.1	17	18191000	11149000	7041200
F5H012;P19474;P19474-2;H0YDP8	F5H012;P19474;P19474-2	22;22;16;4	22;22;16;4	22;22;16;4	E3 ubiquitin-protein ligase TRIM21	TRIM21	>tr|F5H012|F5H012_HUMAN E3 ubiquitin-protein ligase TRIM21 OS=Homo sapiens GN=TRIM21 PE=4 SV=1;>sp|P19474|RO52_HUMAN E3 ubiquitin-protein ligase TRIM21 OS=Homo sapiens GN=TRIM21 PE=1 SV=1;>sp|P19474-2|RO52_HUMAN Isoform 2 of E3 ubiquitin-protein ligase TRI	4	22	22	22	43.6	43.6	43.6	54.081	475	475;475;398;90	1.2219e-131	0.56158	0.46307	13.342	54	218890000	139380000	79515000
Q9BVA1;Q13885;E7EX69;F5H8C9	Q9BVA1;Q13885;E7EX69;F5H8C9	18;17;14;13	1;1;1;1	0;0;0;0	Tubulin beta-2B chain;Tubulin beta-2A chain	TUBB2B;TUBB2A	>sp|Q9BVA1|TBB2B_HUMAN Tubulin beta-2B chain OS=Homo sapiens GN=TUBB2B PE=1 SV=1;>sp|Q13885|TBB2A_HUMAN Tubulin beta-2A chain OS=Homo sapiens GN=TUBB2A PE=1 SV=1;>tr|E7EX69|E7EX69_HUMAN Uncharacterized protein OS=Homo sapiens GN=TUBB2B PE=4 SV=2;>tr|F5H8C9	4	18	1	0	56.4	2.7	0	49.953	445	445;445;354;355	6.2695e-173	0.55367	0.42158	20.131	2	880840	567400	313450
P50991;F5H5W3;B7Z9L0;B7Z2F4	P50991;F5H5W3;B7Z9L0;B7Z2F4	31;28;27;21	31;28;27;21	31;28;27;21	T-complex protein 1 subunit delta	CCT4	>sp|P50991|TCPD_HUMAN T-complex protein 1 subunit delta OS=Homo sapiens GN=CCT4 PE=1 SV=4;>tr|F5H5W3|F5H5W3_HUMAN T-complex protein 1 subunit delta OS=Homo sapiens GN=CCT4 PE=3 SV=1;>tr|B7Z9L0|B7Z9L0_HUMAN T-complex protein 1 subunit delta OS=Homo sapiens	4	31	31	31	72.2	72.2	72.2	57.924	539	539;509;483;389	3.7662e-258	0.50449	0.41914	51.637	84	191320000	126010000	65305000
Q53EZ4;Q53EZ4-2;H7BY24;H0Y432	Q53EZ4;Q53EZ4-2;H7BY24;H0Y432	17;15;15;9	17;15;15;9	17;15;15;9	Centrosomal protein of 55 kDa	CEP55	>sp|Q53EZ4|CEP55_HUMAN Centrosomal protein of 55 kDa OS=Homo sapiens GN=CEP55 PE=1 SV=3;>sp|Q53EZ4-2|CEP55_HUMAN Isoform 2 of Centrosomal protein of 55 kDa OS=Homo sapiens GN=CEP55;>tr|H7BY24|H7BY24_HUMAN Centrosomal protein of 55 kDa OS=Homo sapiens GN=CE	4	17	17	17	41.8	41.8	41.8	54.178	464	464;400;399;208	2.3878e-63	0.42203	0.36315	43.897	43	25579000	17789000	7789500
P38646;B7Z4V2;F5H3L8;H0Y8S0;H0YBG6;D6RJI2;D6RA73	P38646;B7Z4V2;F5H3L8	40;40;32;8;7;6;3	40;40;32;8;7;6;3	39;39;31;8;7;6;3	Stress-70 protein, mitochondrial	HSPA9	>sp|P38646|GRP75_HUMAN Stress-70 protein, mitochondrial OS=Homo sapiens GN=HSPA9 PE=1 SV=2;>tr|B7Z4V2|B7Z4V2_HUMAN Stress-70 protein, mitochondrial OS=Homo sapiens GN=HSPA9 PE=2 SV=1;>tr|F5H3L8|F5H3L8_HUMAN Stress-70 protein, mitochondrial OS=Homo sapiens	7	40	40	39	67.6	67.6	66.6	73.68	679	679;665;632;102;163;95;62	0	0.40313	0.33662	17.75	118	383710000	271580000	112130000
P04406;E7EUT4;E7EUT5;E7EPW1	P04406;E7EUT4;E7EUT5;E7EPW1	3;3;3;2	3;3;3;2	3;3;3;2	Glyceraldehyde-3-phosphate dehydrogenase	GAPDH	>sp|P04406|G3P_HUMAN Glyceraldehyde-3-phosphate dehydrogenase OS=Homo sapiens GN=GAPDH PE=1 SV=3;>tr|E7EUT4|E7EUT4_HUMAN Glyceraldehyde-3-phosphate dehydrogenase OS=Homo sapiens GN=GAPDH PE=3 SV=1;>tr|E7EUT5|E7EUT5_HUMAN Glyceraldehyde-3-phosphate dehydrog	4	3	3	3	16.7	16.7	16.7	36.053	335	335;293;260;161	1.146e-13	0.35887	0.29501	27.12	8	5203100	3955700	1247400
P68032;P68133;P62736;P63267;A6NL76;Q5T8M8;E7EQV5;B4DUI8;F6QUT6;F6UVQ4;C9JFL5;B8ZZJ2;F8WB63	P68032;P68133;P62736;P63267;A6NL76;Q5T8M8;E7EQV5;B4DUI8;F6QUT6;F6UVQ4;C9JFL5;B8ZZJ2;F8WB63	11;11;10;10;10;10;9;7;6;6;6;6;6	1;1;1;1;1;1;1;1;1;1;1;1;1	1;1;1;1;1;1;1;1;1;1;1;1;1	Actin, alpha cardiac muscle 1;Actin, alpha skeletal muscle;Actin, aortic smooth muscle;Actin, gamma-enteric smooth muscle	ACTC1;ACTA1;ACTA2;ACTG2	>sp|P68032|ACTC_HUMAN Actin, alpha cardiac muscle 1 OS=Homo sapiens GN=ACTC1 PE=1 SV=1;>sp|P68133|ACTS_HUMAN Actin, alpha skeletal muscle OS=Homo sapiens GN=ACTA1 PE=1 SV=1;>sp|P62736|ACTA_HUMAN Actin, aortic smooth muscle OS=Homo sapiens GN=ACTA2 PE=1 SV=	13	11	1	1	31.8	4.2	4.2	42.019	377	377;377;377;376;289;287;254;332;151;151;145;119;105	5.2579e-48	0.31961	0.23594	6.5824	5	14410000	11262000	3147500
Q562R1	Q562R1	6	1	1	Beta-actin-like protein 2	ACTBL2	>sp|Q562R1|ACTBL_HUMAN Beta-actin-like protein 2 OS=Homo sapiens GN=ACTBL2 PE=1 SV=2	1	6	1	1	18.1	4.8	4.8	42.003	376	376	1.9553e-30	0.27814	0.21755	1.1455	3	13938000	10946000	2991600
Q14764;E9PHL5	Q14764;E9PHL5	2;2	2;2	2;2	Major vault protein	MVP	>sp|Q14764|MVP_HUMAN Major vault protein OS=Homo sapiens GN=MVP PE=1 SV=4;>tr|E9PHL5|E9PHL5_HUMAN Uncharacterized protein OS=Homo sapiens GN=MVP PE=4 SV=2	2	2	2	2	2.6	2.6	2.6	99.326	893	893;790	0.00039116	0.26884	0.20585	17.772	2	612740	498750	113990
P06314;P06313;P06312;P01625;P83593	P06314;P06313;P06312;P01625;P83593	2;2;2;2;1	2;2;2;2;1	2;2;2;2;1	Ig kappa chain V-IV region B17;Ig kappa chain V-IV region JI;Ig kappa chain V-IV region;Ig kappa chain V-IV region Len;Ig kappa chain V-IV region STH	IGKV4-1	>sp|P06314|KV404_HUMAN Ig kappa chain V-IV region B17 OS=Homo sapiens PE=2 SV=1;>sp|P06313|KV403_HUMAN Ig kappa chain V-IV region JI OS=Homo sapiens PE=4 SV=1;>sp|P06312|KV401_HUMAN Ig kappa chain V-IV region (Fragment) OS=Homo sapiens GN=IGKV4-1 PE=4 SV=1	5	2	2	2	13.4	13.4	13.4	14.966	134	134;133;121;114;109	3.5288e-38	0.031331	0.023777	113.66	5	23863000	23082000	781200
P01772;H3BT04;F5GXM8;F5H3H4;P01762;P01768;P01769;P01771;P01766;P01773;P01764;P01781;P01765;P01767;P01763;H7C2N2	P01772;H3BT04;F5GXM8;F5H3H4;P01762;P01768;P01769;P01771;P01766;P01773;P01764;P01781;P01765;P01767;P01763;H7C2N2	2;1;1;1;1;1;1;1;1;1;1;1;1;1;1;1	2;1;1;1;1;1;1;1;1;1;1;1;1;1;1;1	2;1;1;1;1;1;1;1;1;1;1;1;1;1;1;1	Ig heavy chain V-III region KOL;Ig heavy chain V-III region TRO;Ig heavy chain V-III region CAM;Ig heavy chain V-III region GA;Ig heavy chain V-III region HIL;Ig heavy chain V-III region BRO;Ig heavy chain V-III region BUR;Ig heavy chain V-III region VH26;Ig heavy chain V-III region GAL;Ig heavy chain V-III region TIL;Ig heavy chain V-III region BUT;Ig heavy chain V-III region WEA		>sp|P01772|HV311_HUMAN Ig heavy chain V-III region KOL OS=Homo sapiens PE=1 SV=1;>tr|H3BT04|H3BT04_HUMAN Uncharacterized protein (Fragment) OS=Homo sapiens PE=4 SV=1;>tr|F5GXM8|F5GXM8_HUMAN Uncharacterized protein OS=Homo sapiens PE=4 SV=2;>tr|F5H3H4|F5H3H	16	2	2	2	14.3	14.3	14.3	13.718	126	126;183;127;127;122;122;122;121;120;119;117;116;115;115;114;95	2.8368e-07	0.020472	0.01643	227.41	4	1016300000	1014600000	1614100
H0YLA9;P06310;P06309;F8VYE6;P01614;P01617;H0YKC3;H0YK52	H0YLA9;P06310;P06309;F8VYE6;P01614;P01617;H0YKC3;H0YK52	2;1;1;1;1;1;1;1	2;1;1;1;1;1;1;1	2;1;1;1;1;1;1;1	Ig kappa chain V-II region RPMI 6410;Ig kappa chain V-II region GM607;Ig kappa chain V-II region Cum;Ig kappa chain V-II region TEW		>tr|H0YLA9|H0YLA9_HUMAN Uncharacterized protein OS=Homo sapiens PE=4 SV=1;>sp|P06310|KV206_HUMAN Ig kappa chain V-II region RPMI 6410 OS=Homo sapiens PE=4 SV=1;>sp|P06309|KV205_HUMAN Ig kappa chain V-II region GM607 (Fragment) OS=Homo sapiens PE=4 SV=1;>tr	8	2	2	2	21.7	21.7	21.7	10.055	92	92;133;117;115;115;113;104;102	7.0298e-06	0.0041188	0.0032197	47.633	3	332310000	332240000	63493
